# Supplementary material for: Identification of a noncanonical function for ribose-5-phosphate isomerase A promotes colorectal cancer formation by stabilizing and activating β-catenin via a novel C-terminal domain
Source: PLoS Biol. 2018 Jan 16;16(1):e2003714. doi: 10.1371/journal.pbio.2003714 (PMC5786329; doi:10.1371/journal.pbio.2003714)
Supplement: S2 Data — (XLSX) [file pbio.2003714.s010.xlsx]

## Sheet: 2A_Batch1
	Day1				Day2				Day3				Day4				Day5
	control	si-RPIA	RPIA	si+RPIA	control	si-RPIA	RPIA	si+RPIA	control	si-RPIA	RPIA	si+RPIA	control	si-RPIA	RPIA	si+RPIA	control	si-RPIA	RPIA	si+RPIA
	1.18566	0.924522	1.10958	1.10401	0.500945	1.02856	1.48684	1.22989	0.689425	2.73823	3.98968	2.69021	6.27874	4.10497	5.17719	6.61477	11.78	11.2165	14.5662	13.7571
	1.16269	1.02211	0.979941	1.06343	1.28844	0.9635	1.45444	1.38087	4.06734	2.07646	3.8757	3.71133	4.41603	3.90335	11.8343	6.09131	10.6371	7.54928	14.5662	11.0274
	0.907061	1.00668	0.931509	1.10951	1.32437	1.07454	1.77343	1.46445		2.12329	5.10218	2.84394	4.54561	3.67986	8.02051	5.62219	7.80161	6.91387	14.5662	9.91923
	0.765701	0.999673	1.00725	0.96919	2.03912	1.39926	2.36846	1.78877	3.38823	1.93149	3.02868	2.33046	4.37539	3.98327	10.6464	4.82635	7.69352	6.64495	14.1394	9.4711
	0.935038	1.03276	0.925682	0.885271	1.41861	1.06333	1.75632	1.40082	2.16693	1.80474	3.15467	2.37276	4.07765	3.68968	7.85155	5.02066	7.68233	7.49825	11.4195	8.86062
	1.00277	1.08211	0.902376	0.946147	1.42774	1.05576	1.77489	1.41458	3.1862	1.7523	3.26829	2.55023	4.33475	4.64476	11.1093	4.77991	11.78	7.88045	12.504	9.41228
	1.05755	0.90293	1.0535	0.93858	1.35058	0.997149	1.76542	1.42799	3.6574	3.18633	4.68522	3.93385	3.91803	3.74856	7.18223	4.85661	7.46499	6.78768	13.93	8.559
	0.985692	1.1382	0.987588	0.976756	1.75287	1.33841	1.91218	1.67184	3.41915	2.55316	3.25081	3.12424	3.98429	3.56097	6.18117	4.43667	6.95197	6.4237	11.3671	8.48677
	1.02427	0.845446	1.05496	1.00599	1.40712	1.02155	1.71772	1.3451	2.69114	2.09749	3.27303	2.65719	3.85265	3.54442	10.019	4.58044	7.26061	6.05608	13.0495	8.45513
	0.965077	0.917512	1.20936	1.03729	1.27489	1.10399	1.66819	1.38018	2.28208	1.83923	3.37972	2.29882	3.66535	3.45665	5.86981	4.91645	8.81586	6.73328	11.7571	8.26012
	1.00719	0.973594	1.03784	0.902124	1.68719	1.30112	2.11902	1.7162	3.7805	1.84652	3.22751	2.34112	3.74987	3.38122	7.07408	4.50718	11.78	6.83535	13.5739	12.3869
	1.0013	1.15446	0.800413	1.06171	1.53759	1.13932	1.82951	1.46376	2.71235	0.503061	3.34658	2.76243	3.66064	2.30163	5.68774	4.57356	8.16561	7.78539	11.6912	8.69863
Ave	1	1	1	1	1.41745	1.12387	1.8022	1.4737	2.91279	2.03769	3.63184	2.80138	4.23825	3.66661	8.05444	5.06884	8.98447	7.3604	13.0942	9.77453
SD	0.110403	0.0942984	0.105891	0.0756621	0.366366	0.143334	0.249433	0.165628	0.958347	0.651312	0.658167	0.538026	0.710933	0.549998	2.29868	0.684461	1.93174	1.33697	1.29388	1.74935
TTEST		1	1	1		0.0168934	0.00648654	0.632726		0.0174096	0.0466923	0.731464		0.0383618	1.60623e-05	0.00801426		0.0255834	3.6601e-06	0.305042
						#	**			#	*			#	***	**		#	***

## Sheet: 2A_Batch2
	Day1				Day2				Day3				Day4				Day5
	control	si-RPIA	RPIA	si+RPIA	control	si-RPIA	RPIA	si+RPIA	control	si-RPIA	RPIA	si+RPIA	control	si-RPIA	RPIA	si+RPIA	control	si-RPIA	RPIA	si+RPIA
	1.05573	0.960754	1.06814	0.965739	1.89783	1.26589	2.02072	1.61976		3.16363	6.58557	5.27697	9.22312	6.36824	10.3495	8.16945	7.26852	5.91504	11.423	7.62759
	0.978474	0.930432	0.85717	1.05132	1.61131	1.01184	1.80329	1.36012	3.27737	2.38973	4.66559	3.39866	6.2007	4.76935	10.3757	6.92222	8.4304	5.51348	13.7983	8.24301
	0.986872	0.975779	1.132	0.801141	1.51054	0.976871	1.60639	1.31278	3.95253	2.86369	4.44512	3.72931	5.10533	4.06128	9.60335	6.12363	7.10057	5.6151	11.2584	7.84026
	0.918684	0.93972	1.08828	0.930416	1.38256	1.02823	1.68583	1.36485	3.39258	2.13213	3.74152	3.16378	5.98774	4.02768	10.2518	6.07629	7.52045	5.62712	13.1362	8.11119
	0.931113	0.890002	1.06319	0.910388	1.42287	0.970861	1.60373	1.46973	3.13797	2.54571	3.67614	4.25734	6.2054	4.71991	8.68308	7.13999	7.08781	5.86587	9.15708	8.05875
	0.935479	0.936441	0.98565	0.950445	1.79672	1.21044	2.23244	1.87358	4.09999	1.94637	3.37698	3.19582	6.05861	4.37516	8.40255	6.75216	7.30917	5.64323	11.2899	7.71025
	0.950931	0.928793	0.970826	1.00543	1.77489	1.23092	1.75045	1.6824	3.53299	2.46786	3.77079	3.61315	6.0744	4.25469	9.67823	6.29624	6.90676	5.58751	10.6878	7.76415
	1.0994	0.908031	1.06814	0.94389	1.56966	1.29321	1.6999	1.61867	3.20414	2.27909	3.81564	3.27521	8.72062	6.26908	8.27293	7.15382	6.84328	5.40175	9.5277	7.68913
	1.13971	1.27545	0.974247	1.2272	1.6281	1.09434	1.65314	1.52799	4.03818	2.67001	5.46422	4.0687	5.45198	4.59151	7.97909	5.91898	7.01055	5.48643	13.6851	7.85883
	0.966046	0.948188	1.00884	0.938792	1.52297	1.03888	1.6022	1.66382	3.50175	2.23375	4.2045	2.97078	5.86245	4.93353	6.58938	5.97469	7.069	5.44846	9.85422	7.65854
	1.03524	1.23447	0.9522	1.10594	1.75709	1.1069	1.80215	1.75268	3.13898	2.24959	3.9943	2.81856	8.56274	5.88964	8.99895	7.64325	6.9988	5.47523	11.1793	8.20259
	1.00232	1.07194	0.831322	1.1693	1.86894	1.15225	1.76794	1.72974	4.19941	2.53123	4.2467	4.38443	9.69707		11.5176		7.3871	6.0254	9.47943	7.86538
Ave	1	1	1	1	1.64529	1.11505	1.76901	1.58134	3.58872	2.45606	4.33226	3.67939	6.92918	4.93273	9.22519	6.74279	7.24437	5.63372	11.2064	7.88581
SD	0.069719	0.127557	0.09117	0.119511	0.171839	0.113927	0.187679	0.175784	0.408427	0.332881	0.899224	0.708829	1.62024	0.854386	1.33738	0.741676	0.423601	0.199653	1.61642	0.21627
TTEST		1	1	1		9.45585e-09	0.106262	0.377274		3.33129e-07	0.0202642	0.714271		0.00151695	0.00101543	0.730573		4.56076e-11	3.80174e-08	0.000116945
						###				###	*			##	**			###	***	***

## Sheet: 2A_Batch3
	Day1				Day2				Day3				Day4				Day5
	control	si-RPIA	RPIA	si+RPIA	control	si-RPIA	RPIA	si+RPIA	control	si-RPIA	RPIA	si+RPIA	control	si-RPIA	RPIA	si+RPIA	control	si-RPIA	RPIA	si+RPIA
	1.0046	1.00465	1.08666	1.03486	1.29033	1.16578	1.63954	1.48021	4.08244	3.24458	5.78946	2.90636	5.64682	4.53478	6.86096		5.8486	5.45228	9.0972	6.85498
	0.964758	0.837066	0.991104	0.967929	1.28521	1.09096	1.56277	1.16196	3.2594	2.73314	3.99868	2.54242	4.53863		9.0972	5.3397	5.84945	5.56998	8.08896	6.74204
	0.916094	0.805679	0.98682	0.927706	1.26301	0.991756	1.44975	1.24692	2.76308	2.47421	3.10544	2.03593	5.85315	4.45492	8.08896	5.05556	6.10729	5.4363	7.19736	6.69827
	0.953375	0.866211	0.985173	0.900354	1.2428	1.0492	1.30873	1.17001	2.36778	2.20518	2.68402	2.31106	5.11834	4.90414	5.97035	4.86957	6.07086	5.82948	7.87183	6.70503
	0.936584	0.926742	0.983196	0.948943	1.04274	0.939352	1.35354	1.35761	2.92985	3.1549	3.03196	3.79384	4.94958	4.21531	6.53674	5.57428	5.8782	5.69216	12.0787	6.93511
	0.858606	0.880222	0.943328	0.866245	1.13096	0.999883	1.70445	1.56194	2.38088	2.34866	3.28699	2.79663	4.1422	4.5331	5.38385	4.86153	5.73875	5.66918	7.16507	6.71082
	0.931177	0.832022	0.807578	0.909686	1.09823	0.980827	1.56771	1.44642	2.46711	2.15362	3.22834	2.58651	6.59081	4.0979	7.87183	4.81712	5.81786	5.4761	7.07809	6.7282
	0.943414	0.993438	1.02932	0.896171	0.978988	0.918054	1.4603	1.34924	2.44434	2.09	3.26063	2.73131	4.5392	5.15495	5.10741	5.64765	5.70972	5.40296	7.55947	6.71082
	1.2317	1.16578	1.03624	1.20637	1.05355	0.935989	1.37628	1.20959	3.6325	3.44102	5.37628	4.67489	4.58502	4.20971	6.17068	4.64883	5.89869	5.67899	7.30412	6.7031
	0.962197	1.06238	0.881054	0.971147	1.03306	1.04248	1.27776	1.2762	3.01949	2.43722	2.88336	3.10683	4.36845	4.37757	11.3232	4.65204	5.73732	5.67254	7.16046	6.45243
	1.27724	1.38941	1.15387	1.28907	1.06664	1.12963	1.37957	1.28135	2.27728	2.1127	3.03262	2.68369	5.2669	4.79456	6.22932	5.72198	5.69976	5.37101	7.28534	6.68669
	1.02025	1.2364	1.11565	1.08152	1.09339	1.16662	1.47545	1.34345	2.39368	2.25618	2.88995	2.65408	6.02874	4.5289	12.0787	5.13182	5.73277	5.642	8.28303	6.40931
Ave	1	1	1	1	1.13158	1.03421	1.46299	1.32374	2.83482	2.55428	3.54731	2.90196	5.13565	4.5278	7.55994	5.12001	5.84077	5.57441	8.01414	6.69473
SD	0.126065	0.18318	0.0962361	0.131586	0.10963	0.088128	0.133244	0.124774	0.575146	0.476709	1.00778	0.7044	0.758843	0.319016	2.25299	0.395217	0.134578	0.143806	1.41509	0.143896
TTEST		1	1	1		0.0254159	1.08902e-06	0.000591671		0.206754	0.0448694	0.800505		0.0225952	0.0018722	0.95183		0.000113328	2.5777e-05	4.81644e-13
						#	***	***			*			#	**			###	***	***

## Sheet: 2A_catenin
Cell line	Samples	siRNA	Detector Name	image J	normalized with actin	normalized with NC	average	SD	TTEST	TTEST
HCT116	si-NC	1	b-catenin	4312.96	0.245037	0.958825	1	0.05823
HCT116		2	b-catenin	5839.18	0.266082	1.04117
HCT116		3	b-catenin	3664.18	0.498846	1.95197
HCT116		1	b-actin	17601.3
HCT116		2	b-actin	21945
HCT116		3	b-actin	7345.33
HCT116	siRPIA	1	b-catenin	1646.82	0.083367	0.326213	0.374432	0.0681922	0.010118	*
HCT116		2	b-catenin	2458.33	0.108013	0.422652
HCT116		3	b-catenin	3133.26	0.323976	1.26771
HCT116		1	b-actin	19753.9
HCT116		2	b-actin	22759.6
HCT116		3	b-actin	9671.25
HCT116	RPIA	1	b-catenin	7886	0.327454	1.28132	3.79182	0.225806	0.00347024	**
HCT116		2	b-catenin	18319.2	1.00984	3.95149
HCT116		3	b-catenin	9172.25	0.928232	3.63215
HCT116		1	b-actin	24082.8
HCT116		2	b-actin	18140.7
HCT116		3	b-actin	9881.43
HCT116	siRPIA+RPIA	1	b-catenin	4226.96	0.19389	0.758687	2.25924	0.627469	0.294233
HCT116		2	b-catenin	8116.49	0.463983	1.81556
HCT116		3	b-catenin	6127.31	0.69076	2.70293
HCT116		1	b-actin	21800.8
HCT116		2	b-actin	17493.1
HCT116		3	b-actin	8870.38
					Samples	average	SD	TTEST	TTEST
					control	1	0.05823
					siRPIA	0.374432	0.0681922	0.010118	*
					RPIA	3.79182	0.225806	0.00347024	**
					siRPIA+RPIA	2.25924	0.627469	0.294233

## Sheet: 2B
	HCT116			HCT116
	si-NC	si-RPIA		pcDNA	RPIA
Batch1	452	272	Batch1	84	192
Batch2	423	252	Batch2	71	135
Batch3	454	261	Batch3	61	137
average	443	261.667	average	72	154.667
S.D.	17.3494	10.0167	S.D.	11.5326	32.3471
TTEST		9.66763e-05	TTEST		0.0140381
		***			*

## Sheet: 2C
Cell line	repeats	siRNA	Gene	image J	normalize by actin	cat normalized with NC	average	SD	TTEST	TTEST	RPIA normalized with NC	average	SD	TTEST	TTEST
HCT116	si-NC	1	b-catenin	6741.28	1.05242	0.991911	1	0.0114397	1
HCT116		2	b-catenin	3622.23	0.651122
HCT116		3	b-catenin	4575.67	1.06959	1.00809
HCT116		1	b-actin	6405.5
HCT116		2	b-actin	5563.06
HCT116		3	b-actin	4277.98
HCT116		1	RPIA	3990.74	0.623018						0.866682	1	0.231997	1
HCT116		2	RPIA	3460.89	0.62212						0.865432
HCT116		3	RPIA	3899.06	0.911425						1.26789
HCT116		1	b-actin	6405.5
HCT116		2	b-actin	5563.06
HCT116		3	b-actin	4277.98
HCT116	si-RPIA	1	b-catenin	3079.5	0.532647	0.502022	0.432629	0.0927262	0.00382483	**
HCT116		2	b-catenin	1982.87	0.347284	0.327317
HCT116		3	b-catenin	2736.13	0.497132	0.468549
HCT116		1	b-actin	5781.5
HCT116		2	b-actin	5709.65
HCT116		3	b-actin	5503.84
HCT116		1	RPIA	1466.18	0.253599						0.352783	0.385535	0.0463186	0.0389572	*
HCT116		2	RPIA	1716.82	0.300688						0.418287
HCT116		3	RPIA	3322.36	0.603643						0.839729
HCT116		1	b-actin	5781.5
HCT116		2	b-actin	5709.65
HCT116		3	b-actin	5503.84
			Gene	si-NC	S.D.	si-RPIA	S.D.	TTEST
			b-catenin	1	0.0114397	0.432629	0.0927262	**
			RPIA	1	0.231997	0.385535	0.0463186	*

## Sheet: 2C_mRNA
	Sample name	Gene	Ct-1	Ct-2	Ct-3	Ave Ct	gapdh Ct	△Ct	△△Ct	Fold	cell line	genes	si-NC	S.D.	si-RPIA	S.D.	TTEST
1st	si-NC	CTNNB1	22.5846	22.3918	22.7828	22.5864	16.0641	6.52225	0	1	HCT116	CTNNB1	1	0	1.00063	0.104796	0.99164
	si-RPIA	CTNNB1	23.212	23.1346	23.2869	23.2111	16.1344	7.07676	0.554508	0.680889		RPIA	1	0	0.566039	0.126976	2.15938e-07	***
	si-NC	RPIA	26.7897	26.927	26.9561	26.8909	16.0641	10.8268	0	1
	si-RPIA	RPIA	27.5414	27.6136	27.6797	27.6116	16.1344	11.4772	0.650393	0.637107
2nd	si-NC	CTNNB1	25.9012	25.939	25.9707	25.937	18.6049	7.33209	0	1
	si-RPIA	CTNNB1	26.3676	26.4835	26.4179	26.423	18.9808	7.44219	0.110097	0.926526
	si-NC	RPIA	29.1003	28.8576	29.1109	29.0229	18.6049	10.4181	0	1
	si-RPIA	RPIA	29.959	30.1833	29.9753	30.0392	18.9808	11.0584	0.640327	0.641568
3rd	si-NC	CTNNB1	25.2434	25.2318	25.2716	25.2489	18.2599	6.98898	0	1
	si-RPIA	CTNNB1	26.5899	26.4943	26.5102	26.5315	19.6465	6.885	-0.103975	1.07473
	si-NC	RPIA	28.1552	28.2536	28.4668	28.2919	18.2599	10.0319	0	1
	si-RPIA	RPIA	30.9389	30.907	30.9497	30.9319	19.6465	11.2854	1.25346	0.419442
	CTNNB1-1	CTNNB1-2	CTNNB1-3
si-NC	1	1	1
si-RPIA	0.680889	0.926526	1.07473
	RPIA-1	RPIA-2	RPIA-3
si-NC	1	1	1
si-RPIA	0.637107	0.641568	0.419442

## Sheet: 2D
Cell line	repeats	RPIA	Gene	image J	normalize by actin	cat normalized with pcDNA	average	SD	TTEST	TTEST	RPIA normalized with pcDNA	average	SD	TTEST	TTEST
HCT116	pcDNA	1	b-catenin	4524.01	0.224122	0.36499	1	0.68317
HCT116		2	b-catenin	1628.77	0.560121	0.912175
HCT116		3	b-catenin	2952.06	1.05791	1.72283
HCT116		1	b-actin	20185.5
HCT116		2	b-actin	2907.89
HCT116		3	b-actin	2790.48
HCT116		1	RPIA	803.314	0.0397966						0.112821	1	0.16961
HCT116		2	RPIA	1148.75	0.395045						1.11993
HCT116		3	RPIA	866.263	0.310435						0.880068
HCT116		1	b-actin	20185.5
HCT116		2	b-actin	2907.89
HCT116		3	b-actin	2790.48
HCT116	RPIA	1	b-catenin	6013.55	1.59777	2.60202	2.31581	0.334305	0.0400813	*
HCT116		2	b-catenin	4264.72	1.4719	2.39704
HCT116		3	b-catenin	3811.89	1.1964	1.94838
HCT116		1	b-actin	3763.72
HCT116		2	b-actin	2897.43
HCT116		3	b-actin	3186.13
HCT116		1	RPIA	9194.35	2.44289						6.92546	8.33144	1.27402	0.00457533	**
HCT116		2	RPIA	9616.69	3.31905						9.40932
HCT116		3	RPIA	9732.28	3.05457						8.65955
HCT116		1	b-actin	3763.72
HCT116		2	b-actin	2897.43
HCT116		3	b-actin	3186.13
			Gene	pcDNA	S.D.	RPIA	S.D.	TTEST
			b-catenin	1	0.68317	2.31581	0.334305	*
			RPIA	1	0.16961	8.33144	1.27402	**

## Sheet: 2D_mRNA
	Sample name	Gene	Ct-1	Ct-2	Ct-3	Ave Ct	gapdh Ct	△Ct	△△Ct	Fold	cell line	genes	pcDNA	S.D.	RPIA	S.D.	TTEST
1st	pcDNA	CTNNB1	23.9362	23.6367	23.6935	23.7555	17.9541	5.80135	0	1	HCT116	CTNNB1	1	0	0.865714	0.149357	0.194397
	RPIA	CTNNB1	23.664	23.7825	23.78	23.7421	17.862	5.88014	0.0787894	0.946852		RPIA	1	0	1.51557	0.723697	0.28477
	pcDNA	RPIA	27.3805	27.2762	27.284	27.3136	17.9541	9.35946	0	1
	RPIA	RPIA	26.9433	26.9909	26.9498	26.9614	17.862	9.09936	-0.260095	1.19756
2nd	pcDNA	CTNNB1	23.2787	23.1447	23.1827	23.2021	17.8924	5.30966	0	1
	RPIA	CTNNB1	23.4564	23.424	23.5613	23.4806	17.6426	5.83801	0.528345	0.69335
	pcDNA	RPIA	25.7902	25.5893	25.5806	25.6534	17.8924	7.76098	0	1
	RPIA	RPIA	25.3281	25.4514	25.4081	25.3959	17.6426	7.7533	-0.00767771	1.00534
3rd	pcDNA	CTNNB1	24.9535	24.738	24.7069	24.7994	17.634	7.16548	0	1
	RPIA	CTNNB1	24.8531	24.7889	24.6908	24.7776	17.5486	7.22898	0.0635001	0.95694
	pcDNA	RPIA	27.9513	27.8765	27.9447	27.9242	17.634	10.2902	0	1
	RPIA	RPIA	26.7358	26.5872	26.5069	26.61	17.5486	9.06134	-1.22886	2.34382
	CTNNB1-1	CTNNB1-2	CTNNB1-3
pcDNA	1	1	1
RPIA	0.946852	0.69335	0.95694
	RPIA-1	RPIA-2	RPIA-3
pcDNA	1	1	1
RPIA	1.19756	1.00534	2.34382

## Sheet: 2E_RAW
Luciferase	TOP/FOP:R=50:1 1st				TOP/FOP:R=50:1 2nd				TOP/FOP:R=50:1 3rd				5761	6227	6391	6017	5874	4993
NC-TOP	6017	5874	4993	0	4099	5243	7153	0	5941	6375	5488		426	404	404	315	363	402
	0	0	0	0	0	0	0	0	0	0	0
NC-FOP	5761	6227	6391	0	6073	6122	6325	0	6364	6906	6254		6073	6122	6325	4099	5243	7153
	0	0	0	0	0	0	0	0	0	0	0		459	424	406	379	376	413
siRPIA-TOP	214	242	255	0	349	559	374	0	378	341	419
	0	0	0	0	0	0	0	0	0	0	0		6364	6906	6254	5941	6375	5488
siRPIA-FOP	442	533	786	0	389	462	377	0	649	733	683		453	451	470	408	425	380
	0	0	0	0	0	0	0	0	0	0	0
Renilla	TOP/FOP:R=50:1 1st				TOP/FOP:R=50:1 2nd				TOP/FOP:R=50:1 3rd				442	533	786	214	242	255
NC-TOP	315	363	402	0	379	376	413	0	408	425	380		142	175	166	161	155	143
	0	0	0	0	0	0	0	0	0	0	0
NC-FOP	426	404	404	0	459	424	406	0	453	451	470		389	462	377	349	559	374
	0	0	0	0	0	0	0	0	0	0	0		152	171	161	146	177	143
siRPIA-TOP	161	155	143	0	146	177	143	0	134	140	140
	0	0	0	0	0	0	0	0	0	0	0		649	733	683	378	341	419
siRPIA-FOP	142	175	166	0	152	171	161	0	173	177	192		173	177	192	134	140	140

[truncated: 7 more sheets: 2E_RAW2, 2E, 2F_RAW, 2F_RAW2, 2F, 2G, 2H]
