# Supplementary material for: Identification of a noncanonical function for ribose-5-phosphate isomerase A promotes colorectal cancer formation by stabilizing and activating β-catenin via a novel C-terminal domain
Source: PLoS Biol. 2018 Jan 16;16(1):e2003714. doi: 10.1371/journal.pbio.2003714 (PMC5786329; doi:10.1371/journal.pbio.2003714)
Supplement: S3 Data — (XLSX) [file pbio.2003714.s011.xlsx]

## Sheet: 3A-siRPIA
	b-catenin						b-catenin normalized with control						b-catenin normalized with control
	cytosol		nucleus				cytosol		nucleus				cytosol		nucleus
	si-NC	si-RPIA	si-NC	si-RPIA			si-NC	si-RPIA	si-NC	si-RPIA			si-NC	si-RPIA	si-NC	si-RPIA
batch1	6282.38	4881.43	3269.48	1091.94		batch1	1.18313	1.01037	0.88322	0.187457		batch1			1.00632
batch2	1744.58	1848.28	4538.01	2464.94		batch2	0.360271	0.335865	0.725449	0.414015		batch2	1.24996	1.16528		0.47172
batch3	1148.87	1503.34	4533.48	2788.94		batch3	0.21618	0.297666	0.872122	0.550856		batch3	0.750039	1.03275	0.993678	0.627634
Mean	3058.61	2744.35	4113.66	2115.27		Mean	0.288226	0.316765	0.877671	0.482436		Average	1	1.09902	1	0.549677
												SD	0.353498	0.0937128	0.00894101	0.110248
	Tubulin		LaminA/C									TTEST		0.738651		0.0288657
	cytosol		nucleus													*
	si-NC	si-RPIA	si-NC	si-RPIA									si-NC	SD	si-RPIA	SD
batch1	5309.94	4831.31	3701.77	5825.01								Cytoplasm	1	0.353498	1.09902	0.0937128
batch2	4842.41	5503.06	6255.46	5953.75								Nucleus	1	0.00894101	0.549677	0.110248
batch3	5314.41	5050.41	5198.21	5062.92
Mean	5155.58	5128.26	5051.81	5613.89												*

## Sheet: 3A-RPIA
	b-catenin						b-catenin normalized with control						b-catenin normalized with control
	cytosol		nucleus				cytosol		nucleus				cytosol		nucleus
	pcDNA	RPIA	pcDNA	RPIA			pcDNA	RPIA	pcDNA	RPIA			pcDNA	RPIA	pc	RPIA
batch1	943.799	1347.38	1876.11	2539.41		batch1	0.483979	0.633938	0.505955	0.633983		batch1	1.03402	1.35441	1.02455	1.28381
batch2	981.799	1466.33	1969.82	2692.82		batch2	0.431444	0.605091	0.513657	0.638642		batch2	0.921779	1.29278	1.04015	1.29324
batch3	829.92	1092.43	1397.16	2003.99		batch3	0.488744	0.597212	0.461881	0.596948		batch3	1.0442	1.27594	0.935302	1.20881
Mean	918.506	1302.05	1747.7	2412.07		Mean	0.468056	0.61208	0.493831	0.623191		Mean	1	1.30771	1	1.26195
												SD	0.0679321	0.041309	0.0565706	0.0462636
	Tubulin		LaminA/C									TTEST		0.00257704		0.00342438
	cytosol		nucleus											**		**
batch1	1950.08	2125.42	3708.06	4005.48									pcDNA	SD	RPIA	SD
batch2	2275.61	2423.32	3834.89	4216.48								Cytoplasm	1	0.0679321	1.30771	0.041309
batch3	1698.07	1829.21	3024.94	3357.06								Nucleus	1	0.0565706	1.26195	0.0462636
Mean	1974.59	2125.98	3522.63	3859.67												**
																**

## Sheet: 3B-siRPIA
Cell line	repeats	siRNA	Detector Name	image J	normalize by actin	p-Erk/Erk	normalized by NC	average	SD	TTEST
HCT116	si-NC	1	p-Erk	7247.69	1.68582	0.810157	1.0446	1	0.0386391	0.133744
HCT116		2	p-Erk	7332.28	1.60283	0.757363	0.976525
HCT116		3	p-Erk	7013.86	1.60926	0.759189	0.97888
HCT116		1	b-actin	4299.2
HCT116		2	b-actin	4574.57
HCT116		3	b-actin	4358.45
HCT116		1	Erk	8946.03	2.08086
HCT116		2	Erk	9681.33	2.11634
HCT116		3	Erk	9238.62	2.1197
HCT116		1	b-actin	4299.2
HCT116		2	b-actin	4574.57
HCT116		3	b-actin	4358.45
HCT116	si-RPIA	1	p-Erk	6723.33	1.7559	0.844853	1.08933	1.05515	0.0331167
HCT116		2	p-Erk	6952.62	1.75179	0.793573	1.02321
HCT116		3	p-Erk	6668.2	1.76982	0.816595	1.0529
HCT116		1	b-actin	3828.98
HCT116		2	b-actin	3968.86
HCT116		3	b-actin	3767.74
HCT116		1	Erk	7957.98	2.07835
HCT116		2	Erk	8761.15	2.20747
HCT116		3	Erk	8165.86	2.16731
HCT116		1	b-actin	3828.98
HCT116		2	b-actin	3968.86
HCT116		3	b-actin	3767.74
HCT116	si-NC	1	b-catenin	6473.03	1.50563		0.996557	1	1	0.000366517
HCT116		2	b-catenin	6876.74	1.50325		0.994981
HCT116		3	b-catenin	6640.62	1.52362		1.00846
HCT116		1	b-actin	4299.2
HCT116		2	b-actin	4574.57
HCT116		3	b-actin	4358.45
HCT116	si-RPIA	1	b-catenin	4686.98	1.22408		0.8102	0.837927	0.837927
HCT116		2	b-catenin	5114.81	1.28874		0.852995
HCT116		3	b-catenin	4841.91	1.2851		0.850587
HCT116		1	b-actin	3828.98
HCT116		2	b-actin	3968.86
HCT116		3	b-actin	3767.74

## Sheet: 3B-RPIA
Cell line	repeats	siRNA	Detector Name	image J	normalize by actin	p-Erk/Erk	normalized by NC	average	SD	TTEST
HCT116	pcDNA	1	p-Erk	8927.45	1.46163	1.39646	0.997045	1	0.0187959	0.0498469
HCT116		2	p-Erk	9541.98	1.48831	1.37659	0.982857
HCT116		3	p-Erk	9173.28	1.49343	1.42875	1.0201
HCT116		1	b-actin	6107.89
HCT116		2	b-actin	6411.31
HCT116		3	b-actin	6142.43
HCT116		1	Erk	6392.91	1.04666
HCT116		2	Erk	6931.62	1.08116
HCT116		3	Erk	6420.5	1.04527
HCT116		1	b-actin	6107.89
HCT116		2	b-actin	6411.31
HCT116		3	b-actin	6142.43
HCT116	RPIA	1	p-Erk	9195.03	1.28256	1.3683	0.976942	0.959884	0.0164824
HCT116		2	p-Erk	9636.15	1.35299	1.32223	0.944045
HCT116		3	p-Erk	9210.15	1.3788	1.3427	0.958664
HCT116		1	b-actin	7169.26
HCT116		2	b-actin	7122.13
HCT116		3	b-actin	6679.82
HCT116		1	Erk	6720.02	0.937339
HCT116		2	Erk	7287.81	1.02326
HCT116		3	Erk	6859.41	1.02689
HCT116		1	b-actin	7169.26
HCT116		2	b-actin	7122.13
HCT116		3	b-actin	6679.82
HCT116	pcDNA	1	b-catenin	3715.3	0.60828		0.880333	1	1	0.0137167
HCT116		2	b-catenin	4848.55	0.75625		1.09448
HCT116		3	b-catenin	4351.08	0.708366		1.02518
HCT116		1	b-actin	6107.89
HCT116		2	b-actin	6411.31
HCT116		3	b-actin	6142.43
HCT116	RPIA	1	b-catenin	6461.03	0.901214		1.30428	1.51415	1.51415
HCT116		2	b-catenin	7991.81	1.12211		1.62397
HCT116		3	b-catenin	7450.4	1.11536		1.6142
HCT116		1	b-actin	7169.26
HCT116		2	b-actin	7122.13
HCT116		3	b-actin	6679.82

## Sheet: 3C
							RPIA						b-catenin
							Colon tissue			Colon nucleus			Colon tissue			Colon nucleus
age	organ	pathology	grade	stage	tnm	type	Intensity	positive tumor cells (%)	IRS	Intensity	positive tumor cells (%)	IRS	Intensity	positive tumor cells (%)	IRS	Intensity	positive tumor cells (%)	IRS
58	Colon	Adenocarcinoma	1	IV	T4N1M1	Malignant	2	4	8	3	2	6	2	3	6	2	3	6
27	Colon	Adenocarcinoma	2	IIB	T4N0M0	Malignant	1	3	3	2	2	4	1	1	1	2	2	4
35	Colon	Adenocarcinoma	2	III	T4N1M0	Malignant	2	4	8	2	4	8	2	4	8	3	4	12
44	Colon	Adenocarcinoma	2	III	T4N1M0	Malignant	3	4	12	3	4	12	3	4	12	3	4	12
65	Colon	Adenocarcinoma	2	IIA	T3N0M0	Malignant	3	2	6	3	2	6	2	3	6	3	3	9
52	Colon	Adenocarcinoma	1	IIA	T3N0M0	Malignant	1	4	4	2	3	6	2	4	8	3	4	12
44	Colon	Adenocarcinoma	2	IIB	T4N0M0	Malignant	1	4	4	2	3	6	1	2	2	2	3	6
33	Colon	Adenocarcinoma	1	IIB	T4N0M0	Malignant	2	4	8	3	3	9	3	4	12	3	4	12
39	Colon	Adenocarcinoma	1	IIB	T4N0M0	Malignant	3	3	9	1	4	4	3	3	9	2	3	6
66	Colon	Adenocarcinoma	2	IIA	T3N0M0	Malignant	2	4	8	3	4	12	2	4	8	3	4	12
72	Colon	Adenocarcinoma	2	III	T4N1M0	Malignant	2	3	6	2	3	6	1	2	2	1	1	1
50	Colon	Adenocarcinoma	2	II	T4N0M0	Malignant	2	2	4	2	2	4	1	2	2	2	3	6
75	Colon	Adenocarcinoma	2	IIB	T4N0M0	Malignant	2	3	6	2	2	4	2	4	8	2	2	4
61	Colon	Adenocarcinoma	2	IIB	T4N0M0	Malignant	3	4	12	3	4	12	2	4	8	3	4	12
53	Colon	Adenocarcinoma	2	IIA	T3N0M0	Malignant	3	4	12	2	4	8	2	3	6	2	3	6
76	Colon	Adenocarcinoma (colon tissue)	-	I	T2N0M0	Malignant	1	3	3	3	2	6	2	3	6	3	3	9
70	Colon	Adenocarcinoma	2	I	T2N0M0	Malignant	2	2	4	2	3	6	1	3	3	2	4	8
48	Colon	Adenocarcinoma	2	III	T2N1M0	Malignant	3	3	9	3	4	12	3	4	12	3	4	12
43	Colon	Adenocarcinoma	3	III	T3N1M0	Malignant	2	2	4	0	0	0	1	2	2	2	2	4
47	Colon	Adenocarcinoma	3	IV	T4N2M0	Malignant	2	1	2	2	3	6	1	3	3	2	3	6
30	Colon	Normal colon tissue	-	-	-	Normal	3	3	9	2	2	4	3	3	9	2	3	6
33	Colon	Normal colon tissue	-	-	-	Normal	1	4	4	3	2	6	1	2	2	2	2	4
28	Colon	Normal colon tissue (fibrous tissue and blood vessel)	-	-	-	Normal	2	2	4	1	4	4	2	2	4	2	2	4
30	Colon	Normal colon tissue	-	-	-	Normal	2	4	8	2	1	2	1	3	3	1	2	2
38	Colon	Normal colon tissue (sparse)	-	-	-	Normal	2	4	8	1	1	1	1	3	3	1	2	2

## Sheet: 3D
	NC									siRPIA
	0	20	40	60	80	100	120	240	360	0	20	40	60	80	100	120	240	360
Actin	15825.4	16443	16913.5	16393.2	16268.9	15415.3	13403.6	10481.2	15185.5	11649.5	13321.8	12440	13929.5	13104.3	14270.1	16329.8	15999.7	17004.3
b-catenin	10031.6	10256.9	10420.1	9915.75	9558.84	5734.38	2788.45	1919.99	637.82	6436.27	6346.67	6739.11	3350.39	2982.85	2645.46	2032.38	1146.8	554.778
b-catenin/Actin	0.633893	0.623783	0.616082	0.604869	0.587553	0.371994	0.208037	0.183184	0.0420019	0.552494	0.476411	0.541728	0.240524	0.227624	0.185385	0.124458	0.0716761	0.0326257
	1	0.984051	0.971902	0.954214	0.926896	0.58684	0.32819	0.288983	0.0662602	1	0.862292	0.980513	0.435343	0.411995	0.335542	0.225266	0.129732	0.0590517
	NC									siRPIA
	min	%								min	%
	0	1		100						0	1		100
	20	0.984051		98.4051						20	0.862292		86.2292
	40	0.971902		97.1902						40			0
	60			0						60	0.435343		43.5343
	80			0						80	0.411995		41.1995
	100	0.58684		58.684						100	0.335542		33.5542
	120			0						120			0
	240	0.288983		28.8983						240			0
	360	0.0662602		6.62602						360			0
	177.964	0.5								67.9143	0.5
	2.96607									1.1319

## Sheet: 3E
	pcDNA							RPIA							delD
	0	1	2	4	6	8	10	0	1	2	4	6	8	10	0	1	2	4	6	8	10
Actin	41710.8	51380	48071.6	38187.1	47379.5	51391.3	61300.4	55256.9	55029.5	49741.5	51575	61474.5	59139.2	61548.2	47254.9	46379.6	40141.6	40812.3	55169.8	58821.6	57501.6
b-catenin	27489.8	36290.8	20321.3	13596.7	6959.84	18090.8	13914.8	39205.1	39800.7	42353.3	35678.6	39378.7	31145.3	19756.3	27785.7	32315.3	28757.8	18417.9	15590.7	9786.89	6334.35
b-catenin/Actin	0.659056	0.706323	0.422729	0.356056	0.146896	0.35202	0.226994	0.709505	0.723261	0.85147	0.691782	0.640569	0.526644	0.320989	0.587997	0.696756	0.716408	0.451283	0.282595	0.166383	0.110159
	1	1.07172	0.641416	0.540251	0.222888	0.534128	0.344423	1	1.01939	1.20009	0.975019	0.902839	0.742269	0.452412	1	1.18497	1.21839	0.767492	0.480607	0.282965	0.187347
	pcDNA							WT-RPIA							delD-RPIA
	hr	%						hr	%						hr	%
	0	1		100				0	1		100				0	1		100
	1	1.07172		107.172				1			0				1			0
	2	0.641416		64.1416				2	1.1539		115.39				2			0
	4	0.540251		54.0251				4	0.942069		94.2069				4	0.767492		76.7492
	6	0.222888		22.2888				6	0.902839		90.2839				6	0.480607		48.0607
	8			0				8	0.634109		63.4109				8	0.282965		28.2965
	10	0.344423		34.4423				10	0.425413		42.5413				10	0.187347		18.7347
	5.62934	0.5						10.3662	0.5						6.10381	0.5

## Sheet: 3F
Cell line	repeats	siRNA	Detector Name	image J	normalize by actin	normalized with NC	average	SD	TTEST	TTEST
HCT116	si-NC	1	b-catenin	11243.6	1.03365	1.06979	1	0.0986964
HCT116		2	b-catenin	11152.8	0.898785	0.930211
HCT116		1	b-actin	10877.6
HCT116		2	b-actin	12408.7
HCT116	siRPIA	1	b-catenin	6884.15	0.649892	0.672616	0.651204	0.0302811	0.0411198	*
HCT116		2	b-catenin	8048.52	0.608515	0.629792
HCT116		1	b-actin	10592.8
HCT116		2	b-actin	13226.5
HCT116	5 uM MG132	1	b-catenin	14175.6	1.49942	1.55185	1.30308	0.35182	0.361587	*
HCT116		2	b-catenin	12910.6	1.01868	1.0543
HCT116		1	b-actin	9454.05
HCT116		2	b-actin	12673.8
HCT116	siRPIA+MG132	1	b-catenin	13350.8	0.886067	0.917049	0.981366	0.0909585	0.862488	*
HCT116		2	b-catenin	10862.5	1.01036	1.04568
HCT116		1	b-actin	15067.5
HCT116		2	b-actin	10751.1

## Sheet: 3G
Cell line	repeats	siRNA	Detector Name	image J	normalize by actin	p-b-catein/ b-catenin	normalized with NC	average	SD	TTEST	TTEST
HCT116	si-NC	1	p-b-catenin	2874.5	0.448755	0.426403	0.610896	1	0.0518183
HCT116		2	p-b-catenin	2620.94	0.471133	0.72357	1.03664
HCT116		3	p-b-catenin	3076.77	0.71921	0.67242	0.963359
HCT116		1	b-actin	6405.5
HCT116		2	b-actin	5563.06
HCT116		3	b-actin	4277.98
HCT116		1	b-catenin	6741.28	1.05242
HCT116		2	b-catenin	3622.23	0.651122
HCT116		3	b-catenin	4575.67	1.06959
HCT116		1	b-actin	6405.5
HCT116		2	b-actin	5563.06
HCT116		3	b-actin	4277.98
HCT116		1	RPIA	3990.74	0.623018		0.866682	1	0.231997
HCT116		2	RPIA	3460.89	0.62212		0.865432
HCT116		3	RPIA	3899.06	0.911425		1.26789
HCT116		1	b-actin	6405.5
HCT116		2	b-actin	5563.06
HCT116		3	b-actin	4277.98
HCT116	si-RPIA	1	p-b-catenin	12566.5	2.17357	4.08069	5.8463	2.52157	0.179372	0.00744456	**
HCT116		2	p-b-catenin	3665.48	0.64198	1.84857	2.6484
HCT116		3	p-b-catenin	4573.48	0.830961	1.67151	2.39473
HCT116		1	b-actin	5781.5
HCT116		2	b-actin	5709.65
HCT116		3	b-actin	5503.84
HCT116		1	b-catenin	3079.5	0.532647
HCT116		2	b-catenin	1982.87	0.347284
HCT116		3	b-catenin	2736.13	0.497132
HCT116		1	b-actin	5781.5
HCT116		2	b-actin	5709.65
HCT116		3	b-actin	5503.84
HCT116		1	RPIA	1466.18	0.253599		0.352783	0.385535	0.0463186	0.0389572	*
HCT116		2	RPIA	1716.82	0.300688		0.418287
HCT116		3	RPIA	3322.36	0.603643		0.839729
HCT116		1	b-actin	5781.5
HCT116		2	b-actin	5709.65
HCT116		3	b-actin	5503.84

## Sheet: 3H
		day 1	day 2	day 3	day 4	day 5		average					standard deviation
pTCN	batch 1	1.05145	1.74967	2.50753	3.88497	5.16593		day	pCMV6	pCMV6+si	S33Y	S33Y+si	day	pCMV6	pCMV6+si	S33Y	S33Y+si
	batch 2	0.997527	1.70194	2.49048	3.88917	4.33797		1	1.01569	0.99742	0.99648	0.993671	1	0.030975	0.00286516	0.00374754	0.00400502
	batch 3	0.998082	1.62359	2.20551	3.73087	4.37649		2	1.69173	1.48885	1.70042	1.72046	2	0.063654	0.0512841	0.0808445	0.132902
	Ave	1.01569	1.69173	2.40117	3.835	4.6268		3	2.40117	2.15763	2.6221	2.36186	3	0.169662	0.109768	0.404578	0.197696
	Std	0.030975	0.063654	0.169662	0.0902074	0.467302		4	3.835	3.5115	4.17758	3.70281	4	0.0902074	0.090396	0.290469	0.275704
	%	0.0304966	0.0376265	0.0706579	0.0235221	0.100999		5	4.6268	3.78148	4.75859	4.47462	5	0.467302	0.236249	0.192233	0.346186
pTCN+si	batch 1	0.994577	1.53706	2.26748	3.60136	4.011			1	0.0490036	0.67486	0.673874
	batch 2	0.997376	1.43496	2.15748	3.42058	3.7944
	batch 3	1.00031	1.49454	2.04794	3.51257	3.53904
	Ave	0.99742	1.48885	2.15763	3.5115	3.78148
	Std	0.00286516	0.0512841	0.109768	0.090396	0.236249
	%	0.00287258	0.0344453	0.0508743	0.0257428	0.0624753
CTNNB1	batch 1	0.992326	1.74882	2.50453	3.90246	4.87135
	batch 2	0.997506	1.74535	3.07244	4.48129	4.53663
	batch 3	0.999607	1.60709	2.28932	4.14898	4.8678
	Ave	0.99648	1.70042	2.6221	4.17758	4.75859
	Std	0.00374754	0.0808445	0.404578	0.290469	0.192233
	%	0.00376078	0.0475438	0.154296	0.0695304	0.0403971
CTNNB1+si	batch 1	0.994229	1.86882	2.587	3.99806	4.87237
	batch 2	0.997368	1.61229	2.21662	3.45206	4.2413
	batch 3	0.989417	1.68028	2.28196	3.65831	4.31018
	Ave	0.993671	1.72046	2.36186	3.70281	4.47462
	Std	0.00400502	0.132902	0.197696	0.275704	0.346186
	%	0.00403052	0.0772478	0.0837035	0.074458	0.0773666

[truncated: 3 more sheets: 3I, 3K-LiCl, 3K-CHIR]
