# Supplementary material for: Identification of a noncanonical function for ribose-5-phosphate isomerase A promotes colorectal cancer formation by stabilizing and activating β-catenin via a novel C-terminal domain
Source: PLoS Biol. 2018 Jan 16;16(1):e2003714. doi: 10.1371/journal.pbio.2003714 (PMC5786329; doi:10.1371/journal.pbio.2003714)
Supplement: S5 Data — (XLSX) [file pbio.2003714.s013.xlsx]

## Sheet: 6CDE
type	sample ID	△Ct (RPIA/actin)	△Ct (ccne1/actin)	△Ct (ccnd1/actin)	△Ct (cdkn2ab/actin)	△Ct (myca/actin)	△Ct (mycb/actin)	△Ct (lef1/actin)		LOG10	sample ID	△Ct (RPIA/actin)	△Ct (ccne1/actin)	△Ct (ccnd1/actin)	△Ct (cdkn2ab/actin)	△Ct (myca/actin)	△Ct (mycb/actin)	△Ct (lef1/actin)
TG2-PI	1	0.808847	0.830493	1.43544	0.339678	1.74521	1.30882	0.634258		TG2-PI	1	-0.0921334	-0.0806638	0.156985	-0.468932	0.241847	0.11688	-0.197734
TG2-PI	2	0.1721	0.413715	1.48491	0.0901849	0.598277	2.26262	0.125507		TG2-PI	2	-0.764219	-0.383299	0.1717	-1.04487	-0.223098	0.354611	-0.901331
TG2-PI	3	0.639364	1.38264	4.37783	1.08327	3.17896	10.398	2.08421		TG2-PI	3	-0.194252	0.140708	0.641259	0.0347372	0.502285	1.01695	0.318942
TG2-PI	4	0.535292	1.64114	3.54484	0.311585	2.89307	2.07225	0.764238		TG2-PI	4	-0.271409	0.215146	0.549597	-0.506424	0.461358	0.316443	-0.116771
TG2-PI	5	1963.64	19.3065	27.5697	674.027	570.796	52.9455	900.768		TG2-PI	5	3.29306	1.2857	1.44043	2.82868	2.75648	1.72383	2.95461
TG2-PI	6	0.370606	0.925356	2.68538	0.240957	1.64549	1.04945	0.440096		TG2-PI	6	-0.431088	-0.0336911	0.429006	-0.61806	0.216296	0.0209625	-0.356452
TG2-PI	7	1.00745	2.13776	4.05112	0.369004	4.51659	2.72241	1.65647		TG2-PI	7	0.00322486	0.329959	0.607575	-0.432969	0.654811	0.434954	0.219185
TG2-PI	8	1.06872	3.35956	6.69694	0.607289	5.25585	3.83397	1.72033		TG2-PI	8	0.0288638	0.526282	0.825876	-0.216604	0.720643	0.583649	0.235613
TG2-PI	9	33.7638	11.3932	16.6049	11.0769	12.2416	6.28959	23.0192		TG2-PI	9	1.52845	1.05664	1.22024	1.04442	1.08784	0.798622	1.36209
TG2-PI	10	1.9217	2.98194	11.844	0.858094	6.8249	4.13842	1.48683		TG2-PI	10	0.283686	0.474499	1.0735	-0.0664653	0.834096	0.616835	0.172262
TG2-PI	11	464.168	77.3242	38.3498	19.5747	27.9345	43.6801	234.373		TG2-PI	11	2.66668	1.88832	1.58376	1.2917	1.44614	1.64028	2.36991
TG2-PI	12	1589.35	215.656	93.8497	53.1756	50.5152	42.3645	397.477		TG2-PI	12	3.20122	2.33376	1.97243	1.72571	1.70342	1.627	2.59931
TG2-PI	13	543.819	62.4068	55.4828	75.1647	37.2033	18.3169	275.673		TG2-PI	13	2.73545	1.79523	1.74416	1.87601	1.57058	1.26285	2.44039
TG2-PI	14	416.014	94.3199	43.9262	16.4251	65.9368	9.41223	139.471		TG2-PI	14	2.61911	1.9746	1.64272	1.21551	1.81913	0.973692	2.14448
TG2-PI	15	893.918	101.172	210.831	24.2716	73.7488	57.3397	551.588		TG2-PI	15	2.9513	2.00506	2.32393	1.3851	1.86776	1.75846	2.74161
TG2-PI	16	12.7046	9.54948	3.8881	3.40043	3.72694	7.70748	17.5813		TG2-PI	16	1.10396	0.97998	0.589737	0.531534	0.571353	0.886912	1.24505
TG2-PI	17	1.6079	0.949121	1.70298	0.220426	0.608071	1.22769	2.35159		TG2-PI	17	0.206259	-0.0226784	0.231209	-0.656737	-0.216045	0.0890887	0.371362
TG2-PI	18	1412.38	97.346	65.8531	22.3548	89.1411	69.982	378.656		TG2-PI	18	3.14995	1.98832	1.81858	1.34937	1.95008	1.84499	2.57825
TG2-PI	Fold Ave	407.66	39.0609	33.0099	50.1995	53.2506	18.7251	162.771
	Fold Std	635.703	58.4867	51.8808	157.052	132.287	23.0907	253.37
	%	1.55939	1.49732	1.57167	3.12855	2.48424	1.23314	1.55661
type	sample ID	△Ct (RPIA/actin)	△Ct (ccne1/actin)	△Ct (ccnd1/actin)	△Ct (cdkn2ab/actin)	△Ct (myca/actin)	△Ct (mycb/actin)	△Ct (lef1/actin)		LOG10	sample ID	△Ct (RPIA/actin)	△Ct (ccne1/actin)	△Ct (ccnd1/actin)	△Ct (cdkn2ab/actin)	△Ct (myca/actin)	△Ct (mycb/actin)	△Ct (lef1/actin)
TG2-MI	1	0.894743	1.07115	1.59582	0.725184	1.30845	2.49499	0.296038		TG2-MI	1	-0.0483015	0.0298492	0.202983	-0.139552	0.116757	0.397069	-0.528653
TG2-MI	2	0.674401	0.443815	0.984389	0.29682	0.625223	1.12756	0.115414		TG2-MI	2	-0.171082	-0.352798	-0.00683332	-0.527507	-0.203965	0.05214	-0.937742
TG2-MI	3	1.98472	1.87969	2.91011	1.52631	2.43935	5.93101	0.640764		TG2-MI	3	0.297698	0.274087	0.46391	0.183642	0.387275	0.773129	-0.193302
TG2-MI	4	0.834206	0.749786	1.58338	1.24698	0.789875	0.488655	0.299688		TG2-MI	4	-0.0787265	-0.125063	0.199586	0.0958598	-0.102441	-0.310997	-0.523331
TG2-MI	5	3.75693	1.6759	1.87649	2.00032	4.54294	0.59039	2.56006		TG2-MI	5	0.574833	0.224247	0.273347	0.301099	0.657337	-0.228861	0.408251
TG2-MI	6	6.19907	2.04778	1.07189	5.20137	6.22862	0.613512	1.83607		TG2-MI	6	0.792327	0.311283	0.0301507	0.716117	0.794392	-0.212177	0.263889
TG2-MI	7	1.94457	1.81041	3.73548	1.48853	2.65144	2.04458	1.32296		TG2-MI	7	0.288825	0.257776	0.572346	0.172758	0.423481	0.310604	0.121547
TG2-MI	8	100.679	7.30851	14.8395	11.7937	89.5591	5.14347	15.7768		TG2-MI	8	2.00294	0.863829	1.17142	1.07165	1.95211	0.711256	1.19802
TG2-MI	9	219.741	22.255	6.98134	40.2165	169.154	3.07754	30.3305		TG2-MI	9	2.34191	1.34743	0.843939	1.6044	2.22828	0.488203	1.48188
TG2-MI	10	3.1238	3.62696	1.16664	2.01737	3.30337	1.19567	1.33818		TG2-MI	10	0.494684	0.559543	0.0669386	0.304784	0.518957	0.0776128	0.126514
TG2-MI	11	2593	190.398	177.071	50.1988	285.039	11.3205	380.811		TG2-MI	11	3.4138	2.27966	2.24815	1.70069	2.4549	1.05387	2.58071
TG2-MI	12	2600.87	52.0042	157.162	34.3966	206.962	7.52613	248.564		TG2-MI	12	3.41512	1.71604	2.19635	1.53652	2.31589	0.876572	2.39544
TG2-MI	13	4.89195	1.42676	3.52608	1.32032	1.10958	1.0709	3.17643		TG2-MI	13	0.689482	0.154351	0.547293	0.120679	0.0451573	0.029748	0.501939
TG2-MI	14	9791.86	183.381	20.3585	2780.15	2014.31	77.8449	9614.41		TG2-MI	14	3.99087	2.26336	1.30875	3.44407	3.30413	1.89123	3.98292
TG2-MI	15	15.2674	3.81066	3.42563	7.96314	4.34689	1.39956	12.8735		TG2-MI	15	1.18376	0.581	0.53474	0.901084	0.638179	0.14599	1.1097
TG2-MI	16	2.07445	2.03001	8.82932	1.28781	1.00531	0.929815	1.43216		TG2-MI	16	0.316904	0.307498	0.945927	0.109851	0.00229832	-0.0316032	0.155991
TG2-MI	17	2.29712	2.64634	14.8867	0.70742	0.969079	0.661001	1.02771		TG2-MI	17	0.361184	0.422645	1.1728	-0.150323	-0.013641	-0.179798	0.0118725
TG2-MI	18	5.28219	6.81705	12.0594	2.82159	3.90522	1.46481	2.24691		TG2-MI	18	0.722814	0.833596	1.08133	0.450495	0.591646	0.165782	0.351585
TG2-MI	△Ct Ave	853.077	26.9657	24.1147	163.631	155.458	6.94028	573.281
	△Ct Std	2380.41	59.4818	52.4538	653.177	471.747	17.9367	2258.7
	%	2.79039	2.20583	2.17518	3.99176	3.03456	2.58444	3.93995
type	sample ID	△Ct (RPIA/actin)	△Ct (ccne1/actin)	△Ct (ccnd1/actin)	△Ct (cdkn2ab/actin)	△Ct (myca/actin)	△Ct (mycb/actin)	△Ct (lef1/actin)		LOG10	sample ID	△Ct (RPIA/actin)	△Ct (ccne1/actin)	△Ct (ccnd1/actin)	△Ct (cdkn2ab/actin)	△Ct (myca/actin)	△Ct (mycb/actin)	△Ct (lef1/actin)
TG2-IB	1	0.847002	0.416187	1.29188	1.10535	0.92577	2.02757	0.474544		TG2-IB	1	-0.0721156	-0.380711	0.111223	0.0434989	-0.0334971	0.306976	-0.323724
TG2-IB	2	0.771133	0.424751	0.6868	0.584427	0.64911	1.6166	0.283518		TG2-IB	2	-0.112871	-0.371865	-0.16317	-0.23327	-0.187682	0.208603	-0.547419
TG2-IB	3	1.47912	0.957166	2.98594	2.0527	1.21862	4.36117	0.84408		TG2-IB	3	0.170004	-0.0190125	0.475082	0.312326	0.0858699	0.639603	-0.0736166
TG2-IB	4	0.494307	0.315247	1.21389	0.912598	0.333663	0.312086	0.162286		TG2-IB	4	-0.306003	-0.501349	0.0841789	-0.0397205	-0.476692	-0.505726	-0.78972
TG2-IB	5	1.54207	0.596806	1.45498	0.69161	0.967204	0.439353	0.705804		TG2-IB	5	0.188105	-0.224167	0.162856	-0.160138	-0.0144818	-0.357187	-0.151316
TG2-IB	6	0.693683	0.485129	2.30968	1.10712	0.88439	0.248476	0.315801		TG2-IB	6	-0.158839	-0.314142	0.363551	0.0441955	-0.0533562	-0.604716	-0.500587
TG2-IB	7	2.74099	0.779961	1.8567	1.11918	1.00774	1.23738	1.23962		TG2-IB	7	0.437907	-0.107927	0.268743	0.0489011	0.00334906	0.0925019	0.093289
TG2-IB	8	1.2164	0.690488	3.49816	0.917244	0.93913	1.39953	0.727558		TG2-IB	8	0.0850753	-0.160844	0.54384	-0.0375153	-0.0272743	0.145981	-0.138133
TG2-IB	9	4.54725	1.10981	3.77693	2.66264	1.87951	0.873428	2.75147		TG2-IB	9	0.657749	0.0452495	0.577139	0.425313	0.274044	-0.0587731	0.439565
TG2-IB	10	1.48688	1.3537	5.29213	1.54779	1.38071	0.845459	1.28339		TG2-IB	10	0.172275	0.131523	0.723631	0.189713	0.140104	-0.0729073	0.108357
TG2-IB	11	4.07449	1.03991	2.32448	1.31041	2.23711	1.94808	1.18775		TG2-IB	11	0.610073	0.0169944	0.366325	0.117407	0.349688	0.289607	0.0747255
TG2-IB	12	4.31238	1.06521	3.63422	0.64178	2.47499	0.887125	0.800754		TG2-IB	12	0.634717	0.0274336	0.560412	-0.192614	0.393573	-0.0520151	-0.0965009
TG2-IB	13	347.313	21.961	33.3377	4.79315	65.757	7.26494	70.0438		TG2-IB	13	2.54072	1.34165	1.52294	0.680621	1.81794	0.861232	1.84537
TG2-IB	14	88.3804	8.55401	5.56763	12.2251	36.8185	2.64905	26.4008		TG2-IB	14	1.94636	0.93217	0.745671	1.08725	1.56607	0.42309	1.42162
TG2-IB	15	55.4907	4.07331	9.14592	9.67093	22.2087	2.4873	17.534		TG2-IB	15	1.74422	0.609947	0.961228	0.985468	1.34652	0.395727	1.24388
TG2-IB	16	1.99365	1.21747	6.03943	1.36904	2.13671	1.0707	0.655173		TG2-IB	16	0.299649	0.0854597	0.780996	0.136417	0.329746	0.0296689	-0.183644
TG2-IB	17	1.26398	2.27611	5.89324	0.756663	1.73848	0.579203	0.704865		TG2-IB	17	0.10174	0.357193	0.770354	-0.121098	0.24017	-0.237169	-0.151894
TG2-IB	18	0.520963	1.64761	0.199136	0.926541	2.27993	0.554813	0.856072		TG2-IB	18	-0.283193	0.216854	-0.70085	-0.0331354	0.357921	-0.255853	-0.0674898
TG2-IB	△Ct Ave	28.8427	2.72022	5.02827	2.46635	8.10207	1.71124	7.05396
	△Ct Std	82.8259	5.18233	7.43101	3.2701	17.1962	1.7271	17.2039
	%	2.87164	1.90512	1.47785	1.32589	2.12245	1.00927	2.4389
	AB (WT)-PI
RPIA-Ave	#REF!
Std	#REF!
%	#REF!
