# Supplementary material for: Identification of a noncanonical function for ribose-5-phosphate isomerase A promotes colorectal cancer formation by stabilizing and activating β-catenin via a novel C-terminal domain
Source: PLoS Biol. 2018 Jan 16;16(1):e2003714. doi: 10.1371/journal.pbio.2003714 (PMC5786329; doi:10.1371/journal.pbio.2003714)
Supplement: S6 Data — (XLSX) [file pbio.2003714.s014.xlsx]

## Sheet: S2A_Batch1
	Day1				Day2				Day3				Day4				Day5
	control	si-RPIA	RPIA	si+RPIA	control	si-RPIA	RPIA	si+RPIA	control	si-RPIA	RPIA	si+RPIA	control	si-RPIA	RPIA	si+RPIA	control	si-RPIA	RPIA	si+RPIA
	0.943787	1.04866	0.967909	1.0002	1.35651	1.09454	1.53433	1.33842	2.65846	1.81157	2.70979	2.47438	4.67425	3.37132	5.1283	4.97099	5.29558	4.24797	5.99029	5.37677
	0.956138	0.912719	1.11998	1.15798	1.41153	0.965002	1.54568	1.20524	2.55516	1.75736	2.51737	2.14781	4.23593	2.70465	4.87762	3.70229	4.6637	3.76889	6.07553	4.5119
	0.971632	0.937687	0.954038	1.01682	1.39716	1.0286	1.53332	1.20136	1.89274	1.4682	2.08234	1.80614	3.48885	2.6035	4.08499	3.44609	4.73578	3.55292	6.29544	4.59672
	1.04192	0.994878	1.04256	0.955087	1.29184	1.08792	1.59259	1.28057	1.77216	1.55548	2.0029	1.65419	3.40195	2.46522	4.19545	3.41047	7.02642	4.7612	7.79547	4.52204
	0.888099	0.868758	0.908139	0.933288	1.12455	0.983568	1.48364	1.1787	1.78496	1.50064	2.14211	1.73707	4.43892	2.63871	5.17697	3.94921	4.4899	3.6831	5.85587	4.50413
	1.08458	1.04652	0.976483	0.956814	1.20943	0.926803	1.48414	1.13359	1.73129	1.39949	1.99231	1.51454	3.06153	2.63764	3.87769	3.21147	4.5631	3.83397	7.03613	4.20195
	0.934356	0.957533	0.962865	0.950123	1.15487	0.946863	1.32501	1.10143	2.28638	1.99338	3.0853	2.18451	3.19963	2.52902	3.72284	3.44932	6.76999	4.94622	9.87353	7.16758
	1.14746	1.07576	1.23271	1.17179	1.20045	0.950277	1.42286	1.06387	2.02343	2.08792	3.0795	1.9132	3.3375	2.84016	4.21789	3.62869	5.38608	4.46073	8.85114	5.10438
	1.04012	1.07554	0.982788	0.965879	1.11287	0.837388	1.38125	1.11006	2.14424	1.75566	2.64775	1.87391	3.79603	2.50107	4.94017	3.64207	5.25382	4.28745	7.00208	7.47105
	0.900449	0.970551	0.928567	0.942785	1.09603	0.909945	1.63672	1.02437	2.05599	1.47567	2.27628	1.76211	4.82268	3.08899	5.8072	4.65155	4.34978	3.89586	7.1771	4.61701
	0.922231	0.987409	0.91394	0.907387	1.211	0.92787	1.41403	1.10661	2.17275	1.83248	2.22685	2.09644	4.1607	2.77614	5.38049	3.75689	4.53413	3.53329	7.14759	4.20994
	1.16924	1.12399	1.01002	1.04185	1.16205	1.0621	1.73053	1.09884	2.24057	2.03436	2.86363	2.72605	5.4128	4.25587	6.34411		5.04229	4.53201	7.45981	4.10677
Ave	1	1	1	1	1.22736	0.976739	1.50701	1.15359	2.10984	1.72268	2.46884	1.99086	4.00256	2.86769	4.81281	3.80173	5.17588	4.1253	7.21333	5.03252
SD	0.095147	0.0756375	0.0937978	0.0854604	0.110923	0.0779001	0.113929	0.0908719	0.297425	0.239991	0.404202	0.351408	0.739918	0.509154	0.811049	0.54135	0.876174	0.480126	1.19529	1.12918
%	0.095147	0.0756375	0.0937978	0.0854604	0.0903756	0.0797552	0.0755995	0.0787733	0.14097	0.139312	0.163721	0.17651	0.184861	0.177548	0.168519	0.142396	0.16928	0.116386	0.165706	0.224376
TTEST		1	1	1		1.9135e-06	3.93105e-06	0.0885342		0.00197953	0.0213621	0.380339		0.000240213	0.0179894	0.469355		0.00143614	9.38144e-05	0.731543
						###	***			##	*			###	*			##	***

## Sheet: S2A_Batch2
	Day1				Day2				Day3				Day4				Day5
	control	si-RPIA	RPIA	si+RPIA	control	si-RPIA	RPIA	si+RPIA	control	si-RPIA	RPIA	si+RPIA	control	si-RPIA	RPIA	si+RPIA	control	si-RPIA	RPIA	si+RPIA
	0.943894	1.1353	0.970669	1.15895		1.09619	1.81831	1.47135	1.35329		1.58918		3.67184		4.0353	3.24601		5.22932	6.36025
	1.04256	1.04433	0.92637	0.913446	1.19562	0.986383	1.55046	1.32173		1.30929	1.97428	1.44675	2.5732	2.16732	3.25691	2.60925	5.33772	4.72592		5.31336
	1.03902	0.857019	1.00231	0.975623	1.1532	0.80197	1.52627	1.08532	1.82294	1.05056	1.63962	1.32392	3.38462	2.49051	4.61994	3.50432	5.04619	4.5657	6.4334	5.57976
	1.00736	0.977401	0.909246	0.907717	0.984005	0.696654	1.44028	1.06931	1.34131	1.0071	2.08633	1.53926	2.3688	1.9619	3.07468	2.3848	5.57992	4.8547	5.83276	5.17586
	1.06884	1.05606	0.93791	1.06779	0.929141	0.767058	1.21804	1.00494	1.04517	0.920035	1.43897	1.15322	2.69675	2.23627	3.83186	3.77089	5.0797		6.74015	5.42221
	1.00952	0.964653	1.12758	0.854976	1.3075	1.07707	1.56331	1.45838	1.33593	0.969289	1.72543	1.24388		2.86542	5.47334		4.52123	4.25177	5.34603	4.81004
	0.927605	1.04201	0.969738	1.00191	0.979241	0.813414	1.56368		1.52311	1.1327	1.82836	1.32257	2.6236	2.45096	3.70492	3.23725	4.62127	4.36796	5.61964	4.81645
	1.00905	0.883094	0.973647	0.916479	1.1114	0.971172	1.3446	1.43226	1.13215	1.1424	1.56647	1.67608	2.25585	2.11864	3.33713	2.4035	4.5117	3.84586	5.70098	5.26399
	1.0066	0.920324	0.9528	0.951528	1.08113	0.957555	1.72282	1.28331	1.07744	0.94611	1.59532	1.15053	2.96784	2.11401	3.21372	2.54791	4.88437	4.01434	5.98092	5.14721
	1.02504	1.06635	1.08328	1.00326	1.3284		1.77177	1.30521	1.44673	0.939302	2.09266	1.51803	2.88624	2.31059	3.35425	3.3151	4.50279	4.01434	5.89344	5.24983
	1.09773	0.902651	1.09482	1.14227	1.00199	1.20296	1.27276	1.20125	1.36574	1.03491	1.69546	1.26174	2.82062	2.43068	3.03374	2.68473	4.72454	4.32116	5.6256	5.60385
	0.822796	1.1508	1.05164	1.10604	1.50866	0.966681		1.50539	1.74195	1.26409		1.4235	3.6929	2.64653	3.86146	2.93968	5.54196	4.53962	6.58175	5.52499
Ave	1	1	1	1	1.14366	0.939736	1.52657	1.28531	1.38052	1.06507	1.74837	1.36904	2.90384	2.3448	3.7331	2.96759	4.94104	4.43006	6.01045	5.26432
SD	0.0728073	0.0972436	0.072038	0.0992342	0.17904	0.155136	0.196779	0.175684	0.249313	0.132084	0.219755	0.167378	0.489063	0.26409	0.716858	0.474083	0.407663	0.40884	0.452139	0.271804
%	0.0728073	0.0972436	0.072038	0.0992342	0.15655	0.165085	0.128902	0.136686	0.180593	0.124014	0.125691	0.122259	0.168419	0.112628	0.192027	0.159754	0.0825055	0.0922875	0.0752254	0.0516314
TTEST		1	1	1		0.00978843	0.000115875	0.0757705		0.00139032	0.00151621	0.90037		0.00329341	0.00420706	0.759477		0.00818239	1.06291e-05	0.0406809
						##	***			##	**			##	**			##	***	*

## Sheet: S2A_Batch3
	Day1				Day2				Day3				Day4				Day5
	control	si-RPIA	RPIA	si+RPIA	control	si-RPIA	RPIA	si+RPIA	control	si-RPIA	RPIA	si+RPIA	control	si-RPIA	RPIA	si+RPIA	control	si-RPIA	RPIA	si+RPIA
	1.08425	0.949885	0.982072	0.986913	1.41663		1.50441	1.11425	1.84463	1.24299	2.39364	1.82722	3.72029	2.45278	4.50703	3.4497	6.02878	3.82751		5.98362
	1.20105	1.10729	1.05999	1.0232	1.1278	0.907898	1.18655	0.855078	2.07706	1.45292	2.40857	1.68302	3.09607	2.46012	3.60423	2.72051	5.63767	3.71257	6.46012	4.76082
	1.07107	1.01151	1.00436	1.01389	1.03403	0.829353	1.07084	0.924769	1.75803	1.36177	1.95697	1.43204	2.99061	2.4266	4.26301	2.85524	5.50134	3.53836	5.87596	4.78137
	0.921729	1.0139	1.00126	1.04504	0.928237	0.855854	1.09352	0.878844	1.38176	1.10346	1.72788	1.24336	3.12494	2.78516	3.36971	3.17752	5.16913	3.62265	5.5895	4.93938
	0.9249	1.07984	0.997577	1.0391	0.981465	0.797903	1.14081	0.906303	1.30751	1.00321	1.55403	1.35672	3.90233	2.17691	4.4014	2.82007		3.57897	7.1788	4.86006
	1.05455	1.06483	1.12433	1.06078	1.61469	1.37454	1.82324	1.31963	1.22525	1.29488		1.19663	3.98743	2.16861		3.43653		3.85446	5.98236	4.90486
	0.945089	1.02045	0.995639	0.964593	1.16751	0.976067	1.58213	1.01421	1.69362	1.29041	2.36205	1.11329	3.83492	2.69001	3.96298	3.45628	5.058	3.82061	5.83526	4.80674
	0.938081	0.94765	0.971412	1.11554	1.13281	0.879641	1.12627	0.848334	1.96627	1.27045	2.48687	1.72959	3.70427	2.38796	4.12172	2.95528	5.06601	3.85356	5.81471	4.79839
	0.880014	0.894808	0.945634	0.942112	1.05288	0.807003	1.14197	0.9222	1.24627	1.09819	1.64318	1.17736	2.94039	2.78436	3.56372	2.80771	5.07802	3.7542	5.89204	4.81718
	0.886021	0.901672	0.976451	0.95287	1.63672	1.33942		1.4884	1.42631	1.16109	1.71276	1.35945		2.66686	3.9343		5.07685	3.78204	5.60713	4.77254
	0.990141	1.07792	1.00107	0.954797	1.42631	1.15902	1.90503	1.41903	1.48171	1.06435	1.76819	1.11489	3.51005	2.64307	3.90057	3.40891	5.11907	3.87425	6.12811	4.88864
	1.1031	0.930249	0.940207	0.901164	1.26079	0.949566	1.49394	0.960578			2.50334		3.13845	2.24732	3.94224	3.52276	5.30411	3.87144	6.70123	5.85002
Ave	1	1	1	1	1.23166	0.988751	1.36988	1.0543	1.58258	1.21307	2.04704	1.38487	3.44998	2.49081	3.96099	3.14641	5.3039	3.75755	6.09684	5.01364
SD	0.10103	0.0737039	0.0498433	0.0604082	0.240095	0.208196	0.305554	0.228609	0.299147	0.138049	0.381754	0.255387	0.397699	0.222669	0.353356	0.317428	0.324517	0.118643	0.491726	0.426474
%	0.10103	0.0737039	0.0498433	0.0604082	0.194937	0.210564	0.223051	0.216834	0.189024	0.113801	0.18649	0.184412	0.115276	0.0893959	0.089209	0.100886	0.0611846	0.0315744	0.0806526	0.0850629
TTEST		1	1	1		0.0174285	0.238988	0.0773177		0.00135328	0.0047472	0.111072		4.09489e-07	0.00464447	0.0617962		1.51399e-12	0.000376086	0.0927318
						#				##	**			###	**			###	***

## Sheet: S2A_catenin
Cell line	repeats	siRNA	Detector Name	image J	normalize by actin	normalized with NC	Average	SD	TTEST	TTEST
SW480	si-NC	1	b-catenin	11247.2	0.759872	1.01477	1	0.0208913	1
SW480		2	b-catenin	8982.69	0.737749	0.985228
SW480		3	b-catenin	10374	0.198486	0.265069
SW480		1	b-actin	14801.5
SW480		2	b-actin	12175.8
SW480		3	b-actin	52265.5
SW480	siRPIA	1	b-catenin	8394.79	0.868578	1.15994	0.579007	0.108867	0.0329626	*
SW480		2	b-catenin	5916.91	0.375923	0.502027
SW480		3	b-catenin	7987.45	0.491211	0.655988
SW480		1	b-actin	9664.98
SW480		2	b-actin	15739.7
SW480		3	b-actin	16260.7
SW480	RPIA	1	b-catenin	10638.3	0.902455	1.20518	1.52877	0.116664	0.0242117	*
SW480		2	b-catenin	15620.1	1.08298	1.44627
SW480		3	b-catenin	18101.1	1.20653	1.61126
SW480		1	b-actin	11788.2
SW480		2	b-actin	14423.2
SW480		3	b-actin	15002.6
SW480	siRPIA+RPIA	1	b-catenin	6272.62	0.423073	0.564993	1.31742	0.0785235	0.282176	0.282176
SW480		2	b-catenin	12185.2	0.944921	1.2619
SW480		3	b-catenin	13542.6	1.02808	1.37294
SW480		1	b-actin	14826.3
SW480		2	b-actin	12895.4
SW480		3	b-actin	13172.7
					repeats	Average	SD	TTEST	TTEST
					control	1	0.0208913	1
					siRPIA	0.579007	0.108867	0.0329626	*
					RPIA	1.52877	0.116664	0.0242117	*
					siRPIA+RPIA	1.31742	0.0785235	0.282176

## Sheet: S2B
	SW480			SW480
	si-NC	si-RPIA		pcDNA	RPIA
Batch1	179	72	Batch1	149	274
Batch2	202	83	Batch2	112	192
Batch3	193	78	Batch3	140	195
mean	191.333	77.6667	MEAN	133.667	220.333
stdev	11.5902	5.50757	STDEV	19.2959	46.5009
TTEST		0.00010529	TTEST		0.0406736
		***			*

## Sheet: S2C
Cell line	repeats	siRNA	Gene	image J	normalize by actin	cat normalized with NC	average	SD	TTEST	TTEST	RPIA normalized with NC	average	SD	TTEST	TTEST
SW480	si-NC	1	b-catenin	7353.98	1.21555		1	0.109841
SW480		2	b-catenin	12231.9	2.15529	0.951589
SW480		3	b-catenin	21452.7	2.08982	0.922681
SW480		4	b-catenin	17761.2	2.54971	1.12573
SW480		1	b-actin	6049.91
SW480		2	b-actin	5675.28
SW480		3	b-actin	10265.4
SW480		4	b-actin	6965.98
SW480		1	RPIA	5328.79	0.880805						0.668705	1	0.302308
SW480		2	RPIA	6711.23	1.18254						0.897779
SW480		3	RPIA	14110.3	1.37455						1.04356
SW480		4	RPIA	12753.5	1.83083						1.38996
SW480		1	b-actin	6049.91
SW480		2	b-actin	5675.28
SW480		3	b-actin	10265.4
SW480		4	b-actin	6965.98
SW480	si-RPIA	1	b-catenin	4912.05	0.454919	0.200853	0.250521	0.080858	0.000135768	***
SW480		2	b-catenin	5507.98	0.827994	0.36557
SW480		3	b-catenin	4372.28	0.425925	0.188052
SW480		4	b-catenin	3906.69	0.560824	0.247611
SW480		1	b-actin	10797.6
SW480		2	b-actin	6652.2
SW480		3	b-actin	10265.4
SW480		4	b-actin	6965.98
SW480		1	RPIA	4765.69	0.441364						0.335082	0.376246	0.0583358	0.00803707	**
SW480		2	RPIA	5450.96	0.819422
SW480		3	RPIA	5990	0.583516						0.443004
SW480		4	RPIA	3217.4	0.461873						0.350653
SW480		1	b-actin	10797.6
SW480		2	b-actin	6652.2
SW480		3	b-actin	10265.4
SW480		4	b-actin	6965.98
			Gene	si-NC	SD	si-RPIA	SD	TTEST
			b-actin	1	0.109841	0.250521	0.080858	***
			RPIA	1	0.302308	0.376246	0.0583358	**

## Sheet: S2C-mRNA
	Sample name	Gene	Ct-1	Ct-2	Ct-3	Ave Ct	gapdh Ct	△Ct	△△Ct	Fold	cell line	genes	si-NC	S.D.	si-RPIA	S.D.	TTEST
1st	si-NC	CTNNB1	20.4298	20.9395	20.3284	20.5659	16.1324	4.43353	0	1	SW480	CTNNB1	1	0	0.960744	0.283023	0.809461
	si-RPIA	CTNNB1	21.0683	21.0519	21.0981	21.0728	16.8544	4.21832	-0.215209	1.16087		RPIA	1	0	0.255146	0.165441	0.00337062	**
	si-NC	RPIA	26.5095	26.3762	26.4044	26.43	16.1324	10.2976	0	1
	si-RPIA	RPIA	28.4996	28.5685	28.6665	28.5782	16.8544	11.7238	1.42612	0.37213
2nd	si-NC	CTNNB1	23.9377	23.8601	23.8591	23.8856	18.3417	5.54388	0	1
	si-RPIA	CTNNB1	24.7896	24.8296	24.9422	24.8538	18.9151	5.93864	0.394759	0.760616
	si-NC	RPIA	28.9516	28.749	28.7599	28.8202	18.3417	10.4784	0	1
	si-RPIA	RPIA	32.1632	32.2632	32.3211	32.2491	18.9151	13.334	2.85556	0.138162
3rd	si-NC	CTNNB1	24.4197	24.2772	24.4314	24.3761	18.3277	6.04838	0	1
	si-RPIA	CTNNB1	23.3195	23.3359	23.5184	23.3913	17.915	5.47627	-0.572107	1.48669
	si-NC	RPIA	29.7169	29.7303	29.6796	29.7089	18.3277	11.3813	0	1
	si-RPIA	RPIA	30.089	30.1579	30.0018	30.0829	17.915	12.1679	0.78663	0.579697
	CTNNB1-1	CTNNB1-2	CTNNB1-3
si-NC	1	1	1
si-RPIA	1.16087	0.760616	1.48669
	RPIA-1	RPIA-2	RPIA-3
si-NC	1	1	1
si-RPIA	0.37213	0.138162	0.579697

## Sheet: S2D
Cell line	repeats	RPIA	Gene	image J	normalize by actin	cat normalized with NC	average	SD	TTEST	TTEST	RPIA normalized with NC	average	SD	TTEST	TTEST
SW480	pcDNA	1	b-catenin	16476.6	0.967404	1.06654	1	0.058913
SW480		2	b-catenin	8340.4	1.26407
SW480		3	b-catenin	15747.4	0.865757	0.954475
SW480		4	b-catenin	18718.9	0.887989	0.978986
SW480		1	b-actin	17031.8
SW480		2	b-actin	6598.05
SW480		3	b-actin	18189.2
SW480		4	b-actin	21080.2
SW480		1	RPIA	8039.84	0.47205						0.635498	1	0.407119
SW480		2	RPIA	4534.23	0.687206						0.925152
SW480		3	RPIA	12045.5	1.51004
SW480		4	RPIA	19716.7	1.06915						1.43935
SW480		1	b-actin	17031.8
SW480		2	b-actin	6598.05
SW480		3	b-actin	18189.2
SW480		4	b-actin	21080.2
SW480	RPIA	1	b-catenin	22007.2	1.29636	1.42921	1.34488	0.218944	0.0482166	*
SW480		2	b-catenin	11777.7	1.46562	1.61581
SW480		3	b-catenin	23004.4	1.0498	1.15738
SW480		4	b-catenin	30514.9	1.06772	1.17713
SW480		1	b-actin	16976.2
SW480		2	b-actin	8035.98
SW480		3	b-actin	21913.1
SW480		4	b-actin	28579.6
SW480		1	RPIA	26905.7	1.58491						2.13369	2.34204	0.345604	0.0121313	**
SW480		2	RPIA	25007.6	3.11195
SW480		3	RPIA	35019.4	1.5981						2.15145
SW480		4	RPIA	58188.2	2.036						2.74097
SW480		1	b-actin	16976.2
SW480		2	b-actin	8035.98
SW480		3	b-actin	21913.1
SW480		4	b-actin	28579.6
			Gene	pcDNA	SD	RPIA	SD	TTEST
			b-actin	1	0.058913	1.34488	0.218944	*
			RPIA	1	0.407119	2.34204	0.345604	**

## Sheet: S2D-mRNA
	Sample name	Gene	Ct-1	Ct-2	Ct-3	Ave Ct	gapdh Ct	△Ct	△△Ct	Fold	cell line	genes	pcDNA	S.D.	RPIA	S.D.	TTEST
1st	pcDNA	CTNNB1	24.1956	24.0944	24.0455	24.1118	18.5947	5.51709	0	1	SW480	CTNNB1	1	0	1.09998	0.497026	0.745083
	RPIA	CTNNB1	23.8233	23.7584	23.7376	23.7731	18.3973	5.37583	-0.141265	1.10287		RPIA	1	0	4.99872	0.444198	0.000437172	**
	pcDNA	RPIA	28.986	28.9406	28.9448	28.9571	18.5947	10.3624	0	1
	RPIA	RPIA	26.4549	26.2529	26.3427	26.3502	18.3973	7.95293	-2.40948	5.31282
2nd	pcDNA	CTNNB1	23.6057	23.4875	23.6145	23.5692	17.8574	5.7118	0	1
	RPIA	CTNNB1	23.9511	23.9425	23.9361	23.9432	18.9055	5.03773	-0.674064	1.59556
	pcDNA	RPIA	27.9514	27.8917	27.9547	27.9326	17.8574	10.0752	0	1
	RPIA	RPIA	26.7122	26.7811	26.765	26.7528	18.9055	7.84723	-2.22793	4.68462
3rd	pcDNA	CTNNB1	23.0545	22.9053	22.91	22.9566	17.6642	5.29236	0	1
	RPIA	CTNNB1	23.1036	23.9645	23.9429	23.9537	17.9281	6.02567	0.733312	0.601521
	pcDNA	RPIA	27.9511	27.9139	27.8531	27.906	17.6642	10.2418	0	1
	RPIA	RPIA	25.4864	25.37	25.4568	25.4377	17.9281	7.50967	-2.73214	6.6444
	CTNNB1-1	CTNNB1-2	CTNNB1-3
pcDNA	1	1	1
RPIA	1.10287	1.59556	0.601521
	RPIA-1	RPIA-2	RPIA-3
pcDNA	1	1	1
RPIA	5.31282	4.68462	6.6444

## Sheet: S2E_RAW
Luciferase	TOP/FOP:R=50:1 1st				TOP/FOP:R=50:1 2nd				TOP/FOP:R=50:1 3rd
NC-TOP	108777	127780	100378	0	138151	148640	157591	0	134885	156782	141238
	0	0	0	0	0	0	0	0	0	0	0
NC-FOP	5157	4346	4971	0	4891	6494	7751	0	6359	6515	5652
	0	0	0	0	0	0	0	0	0	0	0
siRPIA-TOP	5070	6444	14064	0	3141	6254	5960	0	5218	4769	6925
	0	0	0	0	0	0	0	0	0	0	0
siRPIA-FOP	258	288	411	0	450	257	302	0	458	349	305
Renilla	TOP/FOP:R=50:1 1st				TOP/FOP:R=50:1 2nd				TOP/FOP:R=50:1 3rd
NC-TOP	314	306	328	0	372	341	334	0	475	412	326
	0	0	0	0	0	0	0	0	0	0	0
NC-FOP	439	391	603	0	674	473	474	0	463	472	481
	0	0	0	0	0	0	0	0	0	0	0
siRPIA-TOP	143	141	145	0	124	187	153	0	171	129	198
	0	0	0	0	0	0	0	0	0	0	0
siRPIA-FOP	130	147	158	0	157	156	162	0	177	153	163

[truncated: 7 more sheets: S2E_RAW2, S2E, S2F_RAW, S2F_RAW2, S2F, S2G, S2H]
