# Supplementary material for: Identification of a noncanonical function for ribose-5-phosphate isomerase A promotes colorectal cancer formation by stabilizing and activating β-catenin via a novel C-terminal domain
Source: PLoS Biol. 2018 Jan 16;16(1):e2003714. doi: 10.1371/journal.pbio.2003714 (PMC5786329; doi:10.1371/journal.pbio.2003714)
Supplement: S7 Data — (XLSX) [file pbio.2003714.s015.xlsx]

## Sheet: S3A-siRPIA
	b-catenin						b-catenin normalized with control						b-catenin normalized with control
	cytosol		nucleus				cytosol		nucleus				cytosol		nucleus
	si-nc	si-RPIA	si-nc	si-RPIA			si-nc	si-RPIA	si-nc	si-RPIA			si-nc	si-RPIA	si-nc	si-RPIA
batch1	1872.06	407.849	904.627	556.607		batch1	1.0517	0.216965	0.279824	0.14443		batch1	1.06933	0.220602	1.14666	0.591846
batch2	1559.36	198.192	893.749	627.971		batch2	0.876022	0.105433	0.276459	0.162948		batch2	0.89071	0.1072	1.13288	0.667728
batch3	1820.65	277.435	568.385	305.435		batch3	1.02281	0.147588	0.175816	0.0792551		batch3	1.03996	0.150062	0.720459	0.324772
Mean	1750.69	294.492	899.188	592.289		Mean	0.98351	0.156662	0.244033	0.128878		Mean	1	0.159288	1.13977	0.629787
												Std	0.0957805	0.0572611	0.00974992	0.0536567
	Tubulin		LaminA/C									TTEST		0.000199083		0.00566904
	cytosol		nucleus											***		**
	si-NC	si-RPIA	si-NC	si-RPIA
batch1	1502.16	1550.58	3196.65	3807.23
batch2	1807.92	1960.82	3085.65	3726.23
batch3	2030.04	2127.99	3416.23	4027.99
Mean	1780.04	1879.8	3232.84	3853.82

## Sheet: S3A-RPIA
	b-catenin						b-catenin normalized with control						b-catenin normalized with control
	cytosol		nucleus				cytosol		nucleus				cytosol		nucleus
	pcDNA	RPIA	pcDNA	RPIA			pcDNA	RPIA	pcDNA	RPIA			pcDNA	RPIA	pc	RPIA
batch1	608.142	1436.6	1457.11	2891.84		batch1	0.274404	0.433471	0.268721	0.643781		batch1	1.0133	1.60069	0.985413	2.36078
batch2	708.607	1747.79	1664.11	3024.02		batch2	0.319736	0.527369	0.306896	0.673206		batch2	1.1807	1.94743	1.1254	2.46868
batch3	483.728	1257.89	1314.82	2593.72		batch3	0.218266	0.379549	0.242479	0.577413		batch3	0.806	1.40157	0.889184	2.1174
Mean	600.159	1480.76	1478.68	2836.53		Mean	0.270802	0.446797	0.272699	0.631467		Mean	1	1.6499	1	2.31562
												Std	0.187703	0.276236	0.118783	0.17994
	Tubulin		LaminA/C									TTEST		0.0280307		0.000453501
	cytosol		nucleus											*		***
batch1	2141.7	3329.23	5322.58	4357.06
batch2	2031.46	2953.75	5493.46	4560.77
batch3	2475.53	3659.53	5451.16	4558.06
Mean	2216.23	3314.17	5422.4	4491.96

## Sheet: S3B-siRPIA
Cell line	repeats	siRNA	Detector Name	image J	normalize by actin	p-Erk/Erk	normalized by NC	average	SD	TTEST
SW480	si-NC	1	p-Erk	7965.09	1.02045	1.4747	1.17739	1	0.213775	0.915435
SW480		2	p-Erk	6582.61	0.851551	0.955226	0.762647
SW480		3	p-Erk	6766.5	0.875419	1.32761	1.05996
SW480		1	b-actin	7805.5
SW480		2	b-actin	7730.15
SW480		3	b-actin	7729.44
SW480		1	Erk	5401.15	0.691968
SW480		2	Erk	6891.15	0.891465
SW480		3	Erk	5096.74	0.659393
SW480		1	b-actin	7805.5
SW480		2	b-actin	7730.15
SW480		3	b-actin	7729.44
SW480	si-RPIA	1	p-Erk	8197.47	1.06944	1.72008	1.3733	1.02417	0.302455
SW480		2	p-Erk	6794.7	0.863283	1.07387	0.857375
SW480		3	p-Erk	6940.99	0.917691	1.05442	0.841845
SW480		1	b-actin	7665.21
SW480		2	b-actin	7870.77
SW480		3	b-actin	7563.54
SW480		1	Erk	4765.74	0.621736
SW480		2	Erk	6327.28	0.803895
SW480		3	Erk	6582.74	0.870326
SW480		1	b-actin	7665.21
SW480		2	b-actin	7870.77
SW480		3	b-actin	7563.54
SW480	si-NC	1	b-catenin	5451.98	0.698479		0.945277	1	1	0.000403847
SW480		2	b-catenin	6045.57	0.782077		1.05841
SW480		3	b-catenin	5690.33	0.736189		0.99631
SW480		1	b-actin	7805.5
SW480		2	b-actin	7730.15
SW480		3	b-actin	7729.44
SW480	si-RPIA	1	b-catenin	3234.4	0.421958		0.571051	0.594451	0.594451
SW480		2	b-catenin	3660.52	0.465078		0.629406
SW480		3	b-catenin	3257.69	0.43071		0.582895
SW480		1	b-actin	7665.21
SW480		2	b-actin	7870.77
SW480		3	b-actin	7563.54

## Sheet: S3B-RPIA
Cell line	repeats	siRNA	Detector Name	image J	normalize by actin	p-Erk/Erk	normalized by NC	average	SD	TTEST
SW480	pcDNA	1	p-Erk	7734.57	1.98456	1.36401	0.954636	1	0.0533276	0.102383
SW480		2	p-Erk	9520.1	2.67993	1.40972	0.986621
SW480		3	p-Erk	9587.52	2.41695	1.51277	1.05874
SW480		1	b-actin	3897.38
SW480		2	b-actin	3552.38
SW480		3	b-actin	3966.79
SW480		1	Erk	5670.45	1.45494
SW480		2	Erk	6753.2	1.90104
SW480		3	Erk	6337.74	1.5977
SW480		1	b-actin	3897.38
SW480		2	b-actin	3552.38
SW480		3	b-actin	3966.79
SW480	RPIA	1	p-Erk	7872.69	2.08996	1.24567	0.871811	0.911869	0.0488401
SW480		2	p-Erk	9384.45	2.67325	1.2824	0.897518
SW480		3	p-Erk	9502.4	2.41533	1.38065	0.966276
SW480		1	b-actin	3766.91
SW480		2	b-actin	3510.5
SW480		3	b-actin	3934.2
SW480		1	Erk	6320.03	1.67778
SW480		2	Erk	7317.86	2.08457
SW480		3	Erk	6882.57	1.74942
SW480		1	b-actin	3766.91
SW480		2	b-actin	3510.5
SW480		3	b-actin	3934.2
SW480	pcDNA	1	b-catenin	4019.86	1.03143		0.945254	1	1	0.00673549
SW480		2	b-catenin	4320.62	1.21626		1.11465
SW480		3	b-catenin	4069.15	1.02581		0.940101
SW480		1	b-actin	3897.38
SW480		2	b-actin	3552.38
SW480		3	b-actin	3966.79
SW480	RPIA	1	b-catenin	6018.15	1.59764		1.46416	1.56291	1.56291
SW480		2	b-catenin	6698.86	1.90824		1.74881
SW480		3	b-catenin	6335.33	1.61032		1.47578
SW480		1	b-actin	3766.91
SW480		2	b-actin	3510.5
SW480		3	b-actin	3934.2

## Sheet: S3C
Cell Number (615 nm)	HCT116				SW480
	EGFR		pEGFR(Y1173)		EGFR		pEGFR(Y1173)
	batch 1	batch 2	batch 1	batch 2	batch 1	batch 2	batch 1	batch 2
si-NC	0.1388	0.1376	0.1334	0.1379	0.1919	0.1858	0.1935	0.1933
si-RPIA	0.1281	0.1276	0.1345	0.1248	0.1411	0.1454	0.1445	0.147
pcDNA	0.1202	0.1131	0.1128	0.1113	0.1308	0.1371	0.1384	0.1409
RPIA-WT	0.1143	0.1079	0.1072	0.1051	0.1317	0.1411	0.1366	0.1385
RPIA-∆D	0.1107	0.1106	0.1048	0.1108	0.1353	0.14	0.1455	0.1399
negative control	0.126	0.1194	0.1243	0.1183	0.2166	0.2055	0.2068	0.2037
positive control	0.1322	0.1176	0.1288	0.1069	0.1247	0.1293	0.1976	0.1939
Cell Detection (450 nm)	HCT116				SW480					450 nm/615nm	HCT116				SW480					Normalize by EGFR Ave	HCT116				SW480					Normalize by EGFR Ave	HCT116				SW480
	EGFR		pEGFR(Y1173)		EGFR		pEGFR(Y1173)				EGFR		pEGFR(Y1173)		EGFR		pEGFR(Y1173)				EGFR		pEGFR(Y1173)		EGFR		pEGFR(Y1173)				EGFR		pEGFR(Y1173)		EGFR		pEGFR(Y1173)
	batch 1	batch 2	batch 1	batch 2	batch 1	batch 2	batch 1	batch 2			batch 1	batch 2	batch 1	batch 2	batch 1	batch 2	batch 1	batch 2			batch 1	batch 2	batch 1	batch 2	batch 1	batch 2	batch 1	batch 2			batch 1	batch 2	batch 1	batch 2	batch 1	batch 2	batch 1	batch 2
si-NC	0.7474	0.7541	0.1235	0.1204	2.0942	2.1458	0.1615	0.1759		si-NC	5.38473	5.48038	0.925787	0.873096	10.913	11.549	0.834625	0.909984		si-NC	0.991196	1.0088	0.170415	0.160716	0.971685	1.02831	0.0743146	0.0810245		si-NC			1.02929	0.970709			0.956805	1.0432
si-RPIA	0.6841	0.6995	0.1174	0.117	1.3089	1.2776	0.1293	0.1553		si-RPIA	5.34036	5.48198	0.872862	0.9375	9.2764	8.7868	0.89481	1.05646		si-RPIA	0.98303	1.0091	0.160673	0.172571	0.825966	0.782371	0.0796734	0.0940669		si-RPIA			0.970449	1.04231			1.0258	1.21112
pcDNA	0.5331	0.5072	0.121	0.1094	1.3193	1.3942	0.1421	0.1426		pcDNA	4.43511	4.48453	1.0727	0.982929	10.0864	10.1692	1.02673	1.01207		pcDNA	0.99446	1.00554	0.240524	0.220397	0.995911	1.00409	0.101378	0.0999294		pcDNA			1.04367	0.956332			1.00719	0.992805
RPIA-WT	0.4737	0.4023	0.1126	0.1139	1.3201	1.5044	0.143	0.1441		RPIA-WT	4.14436	3.72845	1.05037	1.08373	10.0235	10.6619	1.04685	1.04043		RPIA-WT	0.929266	0.83601	0.235519	0.242999	0.989705	1.05274	0.103364	0.10273		RPIA-WT			1.02195	1.0544			1.02693	1.02063
RPIA-∆D	0.4678	0.4569	0.105	0.107	1.3415	1.3705	0.1331	0.1447		RPIA-∆D	4.22584	4.1311	1.00191	0.965704	9.915	9.78929	0.914777	1.03431		RPIA-∆D	0.947536	0.926294	0.224652	0.216534	0.978988	0.966575	0.0903233	0.102126		RPIA-∆D			0.974797	0.939573			0.897368	1.01463
negative control	0.1946	0.192	0.1034	0.105	0.3484	0.3676	0.1518	0.1655		negative control	1.54444	1.60804	0.831858	0.887574	1.60849	1.78881	0.734043	0.812469		negative control										negative control
positive control	0.5148	0.4689	0.1083	0.1238	1.8659	1.8505	0.1817	0.1966		positive control	3.8941	3.98724	0.840838	1.15809	14.9631	14.3117	0.919534	1.01392		positive control			0.213374	0.293882			0.0628209	0.0692695		positive control
										Ave of control	HCT116				SW480					Ave of control	HCT116				SW480
											EGFR		pEGFR(Y1173)		EGFR		pEGFR(Y1173)				EGFR		pEGFR(Y1173)		EGFR		pEGFR(Y1173)
											batch 1	batch 2	batch 1	batch 2	batch 1	batch 2	batch 1	batch 2			batch 1	batch 2	batch 1	batch 2	batch 1	batch 2	batch 1	batch 2
										si-NC	5.43255				11.231					si-NC			0.165565				0.0776696
										si-RPIA										si-RPIA
										pcDNA	4.45982				10.1278					pcDNA			0.230461				0.100654
										RPIA-WT										RPIA-WT
										RPIA-∆D										RPIA-∆D
										negative control	1.57624				1.69865					negative control
										positive control	3.94067				14.6374					positive control

## Sheet: S3D
	NC									siRPIA
	0	20	40	60	80	100	120	240	360	0	20	40	60	80	100	120	240	360
Actin	7722.31	9911.79	12755.9	8256.06	10002.6	10910.3	10709.4	8767.18	10993	9974.25	10115.6	12047	10751.4	10971.3	11689.5	10418.4	9226.96	8475.13
b-catenin	9842.08	9768.67	9927.31	6600.6	7660.96	10441.4	7682.43	4546.67	7364.13	11656.9	9170.67	7963.31	3981.36	3563.36	3285.77	5023.13	4276.43	3883.34
b-catenin/Actin	1.2745	0.985561	0.778253	0.799485	0.765897	0.957024	0.717352	0.518601	0.669895	1.1687	0.906587	0.661022	0.370309	0.324789	0.281086	0.482142	0.463471	0.458203
	1	0.773291	0.610633	0.627293	0.600939	0.750901	0.562849	0.406905	0.525614	1	0.775723	0.565604	0.316856	0.277906	0.240512	0.412545	0.396569	0.392062
	NC									siRPIA
	min	%								min	%
	0	1								0	1
	20	0.773291								20	0.775723
	40									40	0.565604
	60	0.627293								60	0.316856
	80	0.600939								80	0.277906
	100									100	0.240512
	120	0.562849								120
	240	0.406905								240
	360									360
	163.095	0.5								53.8101	0.5
	2.71825									0.896835

## Sheet: S3E
	pcDNA							RPIA							delD
	0	1	2	4	6	8	10	0	1	2	4	6	8	10	0	1	2	4	6	8	10
Actin	39517	37651.9	38540	38614.9	39442	41186.2	40063.5	36393.7	37821	38834.6	41516	43198.8	44589.8	44616.7	45142.4	37862.2	33568.7	35053.3	42176.9	36574.4	138307
b-catenin	46738.4	39753.2	38726.7	32220.6	16693.9	9010.65	7006.15	13825.8	16411.6	15392.6	15850.1	11330	11834.3	10177	12047.4	6306.94	3563.85	1138.93	438.184	17.243	20.536
b-catenin/Actin	1.18274	1.05581	1.00484	0.834409	0.423251	0.218779	0.174876	0.379896	0.433927	0.396363	0.381783	0.262277	0.265405	0.228099	0.266876	0.166576	0.106166	0.0324914	0.0103892	0.00047145	0.000148482
	1	0.892679	0.84959	0.705488	0.357856	0.184976	0.147857	0.875485	1	0.913433	0.879834	0.604427	0.611635	0.525664	1	0.624173	0.397811	0.121748	0.038929	0.00176655	0.000556371
	pcDNA							WT-RPIA							delD-RPIA
	hr	%						hr	%						hr	%						hr	pc	R	D
	0	1						0							0	1						0	100		100
	1	0.892679						1	1						1	0.624173						1	89.2679	100	62.4173
	2	0.84959						2	0.913433						2							2	84.959	91.3433
	4							4	0.879834						4							4		87.9834
	6	0.357856						6	0.604427						6	0.038929						6	35.7856	60.4427	3.8929
	8	0.184976						8	0.611635						8	0.00176655						8	18.4976	61.1635	0.176655
	10							10	0.525664						10	0.000556371						10		52.5664	0.0556371
	4.89609	0.5						9.86765	0.5						3.29796	0.5
					9.32772
													13.1059							7.65004

## Sheet: S3F
Cell line	repeats	siRNA	Detector Name	image J	normalize by actin	normalized with NC	average	SD	TTEST	TTEST
SW480	si-NC	1	b-catenin	12497.9	0.939048	1.06	1	0.0848501
SW480		2	b-catenin	20424.5	0.832744	0.940002
SW480		1	b-actin	13309.1
SW480		2	b-actin	24526.8
SW480	siRPIA	1	b-catenin	8061	0.548322	0.618946	0.580117	0.0549136	0.0277692	*
SW480		2	b-catenin	11364.6	0.479524	0.541287
SW480		1	b-actin	14701.2
SW480		2	b-actin	23699.9
SW480	5 uM MG132	1	b-catenin	12425.6	0.836202	0.943905	1.03128	0.12357	0.795709	*
SW480		2	b-catenin	16599.3	0.991016	1.11866
SW480		1	b-actin	14859.5
SW480		2	b-actin	16749.8
SW480	siRPIA+MG132	1	b-catenin	17043.5	1.15271	1.30118	1.18855	0.159283	0.277586	*
SW480		2	b-catenin	13123.7	0.953154	1.07592
SW480		1	b-actin	14785.6
SW480		2	b-actin	13768.7

## Sheet: S3G
Cell line	repeats	siRNA	Detector Name	image J	normalize by actin	p-b-catein/ b-catenin	normalized with NC	average	SD	TTEST	TTEST
SW480	si-NC	1	p-b-catenin	6351.81	1.0499	0.863724	2.00615	1	0.730626
SW480		2	p-b-catenin	5594.15	0.985706	0.457342	1.06226
SW480		3	p-b-catenin	2841.47	0.342521	0.1639	0.380687
SW480		4	p-b-catenin	6643.71	0.604758	0.237187	0.550908
SW480		5	p-b-catenin	10426.6	0.770756	1.23456	2.86747
SW480		1	b-actin	6049.91
SW480		2	b-actin	5675.28
SW480		3	b-actin	8295.74
SW480		4	b-actin	10985.7
SW480		5	b-actin	13527.8
SW480		1	b-catenin	7353.98	1.21555
SW480		2	b-catenin	12231.9	2.15529
SW480		3	b-catenin	21452.7	2.08982
SW480		4	b-catenin	17761.2	2.54971
SW480		5	b-catenin	8445.66	0.624318
SW480		1	b-actin	6049.91
SW480		2	b-actin	5675.28
SW480		3	b-actin	10265.4
SW480		4	b-actin	6965.98
SW480		5	b-actin	13527.8
SW480		1	RPIA	5328.79	0.880805		0.624103	1	0.286265
SW480		2	RPIA	6711.23	1.18254		0.837899
SW480		3	RPIA	14110.3	1.37455		0.973953
SW480		4	RPIA	12753.5	1.83083		1.29725
SW480		5	RPIA	24185.6	1.78784		1.2668
SW480		1	b-actin	6049.91
SW480		2	b-actin	5675.28
SW480		3	b-actin	10265.4
SW480		4	b-actin	6965.98
SW480		5	b-actin	13527.8
SW480	Si-RPIA	1	p-b-catenin	8357.81	0.774041	1.70149	3.95201	3.74383	0.596505	0.00149811	**
SW480		2	p-b-catenin	8748.78	1.31517	1.58838	3.68929
SW480		3	p-b-catenin	10953.1	1.067	2.50514	5.81861
SW480		4	p-b-catenin	4972.95	0.713891	1.27293	2.95661
SW480		5	p-b-catenin	9188.05	0.778983	1.88464	4.37741
SW480		1	b-actin	10797.6
SW480		2	b-actin	6652.2
SW480		3	b-actin	10265.4
SW480		4	b-actin	6965.98
SW480		5	b-actin	11794.9
SW480		1	b-catenin	4912.05	0.454919
SW480		2	b-catenin	5507.98	0.827994
SW480		3	b-catenin	4372.28	0.425925
SW480		4	b-catenin	3906.69	0.560824
SW480		5	b-catenin	4875.23	0.413332
SW480		1	b-actin	10797.6
SW480		2	b-actin	6652.2
SW480		3	b-actin	10265.4
SW480		4	b-actin	6965.98
SW480		5	b-actin	11794.9
SW480		1	RPIA	4765.69	0.441364		0.312733	0.452766	0.145411	0.0051549	**
SW480		2	RPIA	5450.96	0.819422		0.58061
SW480		3	RPIA	5990	0.583516		0.413456
SW480		4	RPIA	3217.4	0.461873		0.327264
SW480		5	RPIA	10483.3	0.888796		0.629765
SW480		1	b-actin	10797.6
SW480		2	b-actin	6652.2
SW480		3	b-actin	10265.4
SW480		4	b-actin	6965.98
SW480		5	b-actin	11794.9

## Sheet: S3H
		day 1	day 2	day 3	day 4	day 5		average					standard deviation
pTCN	batch 1	1	1.00579	1.88778	2.81484	3.05144		day	pCMV6	pCMV6+si	S33Y	S33Y+si	day	pCMV6	pCMV6+si	S33Y	S33Y+si
	batch 2	1	1.03164	1.96416	3.17572	3.11179		1	1	1	1	1	1	0	0	1.57009e-16	0
	Ave	1	1.01872	1.92597	2.99528	3.08162		2	1.01872	0.969511	1.03423	1.08159	2	0.0182826	0.0214453	0.0635969	0.0685887
	Std	0	0.0182826	0.054012	0.25518	0.0426771		3	1.92597	1.77168	2.00669	1.93756	3	0.054012	0.0809991	0.0718336	0.0230365
	%	0	0.0179467	0.028044	0.0851941	0.0138489		4	2.99528	2.69013	3.08817	2.88209	4	0.25518	0.32496	0.170967	0.16014
pTCN+si	batch 1	1	0.954347	1.7144	2.46035	2.84524		5	3.08162	2.70573	3.24833	3.07736	5	0.0426771	0.197286	0.00756191	0.0992975
	batch 2	1	0.984676	1.82895	2.91991	2.56623			1	0.0103278	0.000707408	0.927855
	Ave	1	0.969511	1.77168	2.69013	2.70573
	Std	0	0.0214453	0.0809991	0.32496	0.197286
	%	0	0.0221197	0.0457188	0.120797	0.0729139
CTNNB1	batch 1	1	0.989257	1.9559	2.96728	3.25368
	batch 2	1	1.0792	2.05749	3.20907	3.24298
	Ave	1	1.03423	2.00669	3.08817	3.24833
	Std	1.57009e-16	0.0635969	0.0718336	0.170967	0.00756191
	%	1.57009e-16	0.0614922	0.035797	0.055362	0.00232794
CTNNB1+si	batch 1	1	1.03309	1.92127	2.76886	3.14758
	batch 2	1	1.13009	1.95385	2.99533	3.00715
	Ave	1	1.08159	1.93756	2.88209	3.07736
	Std	0	0.0685887	0.0230365	0.16014	0.0992975
	%	0	0.0634147	0.0118894	0.0555638	0.0322671

[truncated: 3 more sheets: FigS3I, FigS3K-LiCl, FigS3K-CHIR]
