# Supplementary material for: Identification of a noncanonical function for ribose-5-phosphate isomerase A promotes colorectal cancer formation by stabilizing and activating β-catenin via a novel C-terminal domain
Source: PLoS Biol. 2018 Jan 16;16(1):e2003714. doi: 10.1371/journal.pbio.2003714 (PMC5786329; doi:10.1371/journal.pbio.2003714)
Supplement: S8 Data — (XLSX) [file pbio.2003714.s016.xlsx]

## Sheet: S5A_SW480
RPIA															SW480	average	SD
batch	type	sample ID	Detector Name	Ct	average	SD	%	△Ct	△△Ct	Fold	average	SD	TTEST		pcDNA	1.13171	0.0854751	*
1	SW480	pcDNA	RPIA	28.013	27.977	0.0924176	0.00330334	20.3833	-0.265222	1.19215	1.13171	0.0854751			WT	3.38076	0.435498	**
1	SW480	pcDNA	RPIA	27.872											△A	3.36649	0.239054	**
1	SW480	pcDNA	RPIA	28.046											△B	3.07066	0.153415	**
2	SW480	pcDNA	RPIA	27.769	27.9343	0.143772	0.0051468	20.5447	-0.103889	1.07127					△(A+B)	2.91232	0.261666	*
2	SW480	pcDNA	RPIA	28.004											△C	2.71548	0.177592	**
2	SW480	pcDNA	RPIA	28.03											△D	3.03527	0.260435	**
3	SW480	pcDNA	RPIA	28.004	28.0267	0.0211975	0.000756332	21.0177	0.369111	0.783013
3	SW480	pcDNA	RPIA	28.03				20.6486
3	SW480	pcDNA	RPIA	28.046
1	SW480	pcDNA	18S	7.552	7.59367	0.0385269	0.00507356
1	SW480	pcDNA	18S	7.601
1	SW480	pcDNA	18S	7.628
2	SW480	pcDNA	18S	7.617	7.38967	0.313522	0.0424271
2	SW480	pcDNA	18S	7.52
2	SW480	pcDNA	18S	7.032
3	SW480	pcDNA	18S	7.023	7.009	0.023388	0.00333685
3	SW480	pcDNA	18S	7.022
3	SW480	pcDNA	18S	6.982
1	SW480	WT	RPIA	25.842	25.892	0.0532545	0.0020568	18.6893	-1.694	3.07281	3.38076	0.435498	0.021938	*
1	SW480	WT	RPIA	25.948
1	SW480	WT	RPIA	25.886
2	SW480	WT	RPIA	25.785	25.747	0.0606957	0.00235739	18.575	-1.96967	3.6887
2	SW480	WT	RPIA	25.677
2	SW480	WT	RPIA	25.779
3	SW480	WT	RPIA	25.795	25.7953	0.025501	0.000988589	18.3247	-2.693	5.95731
3	SW480	WT	RPIA	25.821
3	SW480	WT	RPIA	25.77
1	SW480	WT	18S	7.255	7.20267	0.056959	0.00790804
1	SW480	WT	18S	7.142
1	SW480	WT	18S	7.211
2	SW480	WT	18S	7.156	7.172	0.014	0.00195203
2	SW480	WT	18S	7.182
2	SW480	WT	18S	7.178
3	SW480	WT	18S	7.439	7.47067	0.0297377	0.0039806
3	SW480	WT	18S	7.475
3	SW480	WT	18S	7.498
1	SW480	△A	RPIA	25.959	25.8843	0.0952956	0.00368159	18.6293	-1.754	3.19745	3.36649	0.239054	0.00383438	**
1	SW480	△A	RPIA	25.917
1	SW480	△A	RPIA	25.777
2	SW480	△A	RPIA	25.771	25.7843	0.0146398	0.000567779	18.639	-1.90567	3.53553
2	SW480	△A	RPIA	25.8
2	SW480	△A	RPIA	25.782
3	SW480	△A	RPIA	25.72	25.7933	0.0694073	0.0026909	18.6907	-2.327	4.67428
3	SW480	△A	RPIA	25.858
3	SW480	△A	RPIA	25.802
1	SW480	△A	18S	7.253	7.255	0.0580259	0.00799806
1	SW480	△A	18S	7.314
1	SW480	△A	18S	7.198
2	SW480	△A	18S	7.174	7.14533	0.0280237	0.00392195
2	SW480	△A	18S	7.118
2	SW480	△A	18S	7.144
3	SW480	△A	18S	7.097	7.10267	0.0143643	0.00202238
3	SW480	△A	18S	7.092
3	SW480	△A	18S	7.119
1	SW480	△B	RPIA	25.859	25.817	0.0419998	0.00162683	18.7447	-1.63867	2.96218	3.07066	0.153415	0.00994545	**
1	SW480	△B	RPIA	25.817
1	SW480	△B	RPIA	25.775
2	SW480	△B	RPIA	25.85	25.8517	0.00378604	0.000146453	18.7993	-1.74533	3.17914
2	SW480	△B	RPIA	25.856
2	SW480	△B	RPIA	25.849
3	SW480	△B	RPIA	25.781	25.8047	0.0445013	0.00172454	18.678	-2.33967	4.71368
3	SW480	△B	RPIA	25.856
3	SW480	△B	RPIA	25.777
1	SW480	△B	18S	7.128	7.07233	0.0484183	0.00684615
1	SW480	△B	18S	7.049
1	SW480	△B	18S	7.04
2	SW480	△B	18S	7.04	7.05233	0.0172143	0.00244094
2	SW480	△B	18S	7.045
2	SW480	△B	18S	7.072
3	SW480	△B	18S	7.097	7.12667	0.0316595	0.0044424
3	SW480	△B	18S	7.16
3	SW480	△B	18S	7.123
1	SW480	△(A+B)	RPIA	25.861	25.9147	0.0623083	0.00240436	18.8693	-1.514	2.72729	2.91232	0.261666	0.0121035	*
1	SW480	△(A+B)	RPIA	25.983
1	SW480	△(A+B)	RPIA	25.9
2	SW480	△(A+B)	RPIA	25.971	25.8973	0.0641277	0.00247623	18.8387	-1.706	3.09734
2	SW480	△(A+B)	RPIA	25.867
2	SW480	△(A+B)	RPIA	25.854
3	SW480	△(A+B)	RPIA	25.841	25.843	0.0230659	0.000892538	18.743	-2.27467	4.51495
3	SW480	△(A+B)	RPIA	25.867
3	SW480	△(A+B)	RPIA	25.821
1	SW480	△(A+B)	18S	7.037	7.04533	0.00971256	0.00137858
1	SW480	△(A+B)	18S	7.056
1	SW480	△(A+B)	18S	7.043
2	SW480	△(A+B)	18S	7.032	7.05867	0.0514717	0.00729198
2	SW480	△(A+B)	18S	7.118
2	SW480	△(A+B)	18S	7.026
3	SW480	△(A+B)	18S	7.092	7.1	0.00984887	0.00138716
3	SW480	△(A+B)	18S	7.097
3	SW480	△(A+B)	18S	7.111
1	SW480	△C	RPIA	25.852	25.8743	0.0413082	0.00159649	18.9473	-1.436	2.5899	2.71548	0.177592	0.00490382	**
1	SW480	△C	RPIA	25.922
1	SW480	△C	RPIA	25.849
2	SW480	△C	RPIA	25.898	25.8973	0.0080212	0.000309731	18.969	-1.57567	2.84105
2	SW480	△C	RPIA	25.905
2	SW480	△C	RPIA	25.889
3	SW480	△C	RPIA	25.896	25.9377	0.0466087	0.00179695	19.0383	-1.97933	3.71241
3	SW480	△C	RPIA	25.988
3	SW480	△C	RPIA	25.929
1	SW480	△C	18S	6.933	6.927	0.0255342	0.00368618
1	SW480	△C	18S	6.899
1	SW480	△C	18S	6.949
2	SW480	△C	18S	6.92	6.92833	0.00737112	0.00106391
2	SW480	△C	18S	6.934
2	SW480	△C	18S	6.931
3	SW480	△C	18S	6.889	6.89933	0.00960905	0.00139275
3	SW480	△C	18S	6.908
3	SW480	△C	18S	6.901
1	SW480	△D	RPIA	25.787	25.861	0.0978927	0.00378534	18.8023	-1.581	2.85111	3.03527	0.260435	0.00590811	**
1	SW480	△D	RPIA	25.972
1	SW480	△D	RPIA	25.824
2	SW480	△D	RPIA	25.916	25.9353	0.0787989	0.00303828	18.7803	-1.76433	3.21942
2	SW480	△D	RPIA	26.022
2	SW480	△D	RPIA	25.868
3	SW480	△D	RPIA	25.866	25.8713	0.0244407	0.000944703	18.809	-2.20867	4.32173
3	SW480	△D	RPIA	25.898
3	SW480	△D	RPIA	25.85
1	SW480	△D	18S	7.033	7.05867	0.0234592	0.00332346
1	SW480	△D	18S	7.064
1	SW480	△D	18S	7.079
2	SW480	△D	18S	7.122	7.155	0.0351709	0.00491556
2	SW480	△D	18S	7.151
2	SW480	△D	18S	7.192
3	SW480	△D	18S	7.119	7.06233	0.0602771	0.00853501
3	SW480	△D	18S	7.069
3	SW480	△D	18S	6.999

## Sheet: S5A_HCT116
RPIA															HCT116	average	SD
batch	type	sample ID	Detector Name	Ct	average	SD	%	△Ct	△△Ct	Fold	average	SD	TTEST		pcDNA	1.00036	0.032882	***
1	HCT116	pcDNA	RPIA	30.631	30.4753	0.200565	0.00658122	23.4873	0.0573337	0.962718	1.00036	0.032882			WT	3.58283	0.156644	**
1	HCT116	pcDNA	RPIA	30.249											△A	3.4202	0.13886	**
1	HCT116	pcDNA	RPIA	30.546											△B	3.28436	0.540808	**
2	HCT116	pcDNA	RPIA	30.397	30.4023	0.020526	0.000675145	23.4077	-0.0223335	1.01491					△(A+B)	3.91069	0.45041	**
2	HCT116	pcDNA	RPIA	30.385											△C	4.42491	0.17689	**
2	HCT116	pcDNA	RPIA	30.425											△D	4.20615	0.0656961	**
3	HCT116	pcDNA	RPIA	30.203	30.449	0.271314	0.00891043	23.395	-0.0350002	1.02347
3	HCT116	pcDNA	RPIA	30.74				23.43
3	HCT116	pcDNA	RPIA	30.404
1	HCT116	pcDNA	18S	7.08	6.988	0.101573	0.0145353
1	HCT116	pcDNA	18S	6.879
1	HCT116	pcDNA	18S	7.005
2	HCT116	pcDNA	18S	6.971	6.99467	0.0304355	0.00435124
2	HCT116	pcDNA	18S	7.029
2	HCT116	pcDNA	18S	6.984
3	HCT116	pcDNA	18S	7.022	7.054	0.0330454	0.00468463
3	HCT116	pcDNA	18S	7.052
3	HCT116	pcDNA	18S	7.088
1	HCT116	WT	RPIA	29.057	28.9077	0.192806	0.00666971	21.8477	-1.63967	2.96414	3.58283	0.156644	0.000393287	***
1	HCT116	WT	RPIA	28.976
1	HCT116	WT	RPIA	28.69
2	HCT116	WT	RPIA	28.478	28.451	0.023812	0.000836948	21.436	-1.97167	3.69359
2	HCT116	WT	RPIA	28.433
2	HCT116	WT	RPIA	28.442
3	HCT116	WT	RPIA	28.491	28.508	0.0149333	0.000523828	21.5167	-1.87833	3.47206
3	HCT116	WT	RPIA	28.519
3	HCT116	WT	RPIA	28.514
1	HCT116	WT	18S	7.081	7.06	0.0189999	0.0026912
1	HCT116	WT	18S	7.055
1	HCT116	WT	18S	7.044
2	HCT116	WT	18S	7.062	7.015	0.0443057	0.00631585
2	HCT116	WT	18S	7.009
2	HCT116	WT	18S	6.974
3	HCT116	WT	18S	6.981	6.99133	0.0242144	0.00346348
3	HCT116	WT	18S	6.974
3	HCT116	WT	18S	7.019
1	HCT116	△A	RPIA	29.116	29.1797	0.0848547	0.00290801	22.0797	-1.40767	2.54173	3.4202	0.13886	0.00205997	**
1	HCT116	△A	RPIA	29.276
1	HCT116	△A	RPIA	29.147
2	HCT116	△A	RPIA	28.599	28.5613	0.172611	0.00604352	21.5093	-1.89833	3.51839
2	HCT116	△A	RPIA	28.712
2	HCT116	△A	RPIA	28.373
3	HCT116	△A	RPIA	28.728	28.6233	0.0909147	0.00317625	21.5833	-1.81167	3.32201
3	HCT116	△A	RPIA	28.564
3	HCT116	△A	RPIA	28.578
1	HCT116	△A	18S	7.137	7.1	0.0449332	0.00632862
1	HCT116	△A	18S	7.113
1	HCT116	△A	18S	7.05
2	HCT116	△A	18S	7.026	7.052	0.0288272	0.0040878
2	HCT116	△A	18S	7.083
2	HCT116	△A	18S	7.047
3	HCT116	△A	18S	7.044	7.04	0.0173493	0.0024644
3	HCT116	△A	18S	7.055
3	HCT116	△A	18S	7.021
1	HCT116	△B	RPIA	29.092	29.0353	0.0494397	0.00170274	21.8797	-1.60767	2.90195	3.28436	0.540808	0.0048601	**
1	HCT116	△B	RPIA	29.013
1	HCT116	△B	RPIA	29.001
2	HCT116	△B	RPIA	28.444	28.324	0.105148	0.00371232	21.117	-2.29067	4.56308
2	HCT116	△B	RPIA	28.28
2	HCT116	△B	RPIA	28.248
3	HCT116	△B	RPIA	28.485	28.443	0.119662	0.00420706	21.4343	-1.96067	3.66676
3	HCT116	△B	RPIA	28.536
3	HCT116	△B	RPIA	28.308
1	HCT116	△B	18S	7.172	7.15567	0.02829	0.00395352
1	HCT116	△B	18S	7.123
1	HCT116	△B	18S	7.172
2	HCT116	△B	18S	7.224	7.207	0.0277308	0.00384775
2	HCT116	△B	18S	7.222
2	HCT116	△B	18S	7.175
3	HCT116	△B	18S	7.072	7.00867	0.0552932	0.00788926
3	HCT116	△B	18S	6.97
3	HCT116	△B	18S	6.984
1	HCT116	△(A+B)	RPIA	29.078	28.992	0.120714	0.00416371	21.9093	-1.578	2.84545	3.91069	0.45041	0.00309114	**
1	HCT116	△(A+B)	RPIA	28.854
1	HCT116	△(A+B)	RPIA	29.044
2	HCT116	△(A+B)	RPIA	28.507	28.3787	0.111141	0.00391636	21.2317	-2.176	4.22918
2	HCT116	△(A+B)	RPIA	28.314
2	HCT116	△(A+B)	RPIA	28.315
3	HCT116	△(A+B)	RPIA	28.353	28.413	0.065574	0.00230789	21.4653	-1.92967	3.59221
3	HCT116	△(A+B)	RPIA	28.403
3	HCT116	△(A+B)	RPIA	28.483
1	HCT116	△(A+B)	18S	7.063	7.08267	0.0237136	0.00334811
1	HCT116	△(A+B)	18S	7.076
1	HCT116	△(A+B)	18S	7.109
2	HCT116	△(A+B)	18S	7.146	7.147	0.000999928	0.000139909
2	HCT116	△(A+B)	18S	7.148
2	HCT116	△(A+B)	18S	7.147
3	HCT116	△(A+B)	18S	6.976	6.94767	0.0256579	0.00369302
3	HCT116	△(A+B)	18S	6.941
3	HCT116	△(A+B)	18S	6.926
1	HCT116	△C	RPIA	28.962	28.9593	0.0840314	0.0029017	21.9847	-1.50267	2.70689	4.42491	0.17689	0.0078273	**
1	HCT116	△C	RPIA	29.042
1	HCT116	△C	RPIA	28.874
2	HCT116	△C	RPIA	28.36	28.264	0.394852	0.0139701	21.1213	-2.28633	4.54999
2	HCT116	△C	RPIA	28.602
2	HCT116	△C	RPIA	27.83
3	HCT116	△C	RPIA	28.568	28.369	0.213783	0.0075358	21.194	-2.201	4.29983
3	HCT116	△C	RPIA	28.396
3	HCT116	△C	RPIA	28.143
1	HCT116	△C	18S	6.96	6.97467	0.0155671	0.00223195
1	HCT116	△C	18S	6.991
1	HCT116	△C	18S	6.973
2	HCT116	△C	18S	7.084	7.14267	0.0634455	0.00888261
2	HCT116	△C	18S	7.21
2	HCT116	△C	18S	7.134
3	HCT116	△C	18S	7.137	7.175	0.0640937	0.00893292
3	HCT116	△C	18S	7.249
3	HCT116	△C	18S	7.139
1	HCT116	△D	RPIA	28.811	28.9963	0.178891	0.00616944	22.0513	-1.436	2.5899	4.20615	0.0656961	0.00780986	**
1	HCT116	△D	RPIA	29.01
1	HCT116	△D	RPIA	29.168
2	HCT116	△D	RPIA	28.115	28.234	0.263489	0.00933235	21.2567	-2.151	4.15969
2	HCT116	△D	RPIA	28.536
2	HCT116	△D	RPIA	28.051
3	HCT116	△D	RPIA	28.179	28.2893	0.143827	0.00508414	21.2107	-2.18433	4.2526
3	HCT116	△D	RPIA	28.237
3	HCT116	△D	RPIA	28.452
1	HCT116	△D	18S	6.979	6.945	0.03995	0.00575234
1	HCT116	△D	18S	6.901
1	HCT116	△D	18S	6.955
2	HCT116	△D	18S	6.97	6.97733	0.0248262	0.00355813
2	HCT116	△D	18S	6.957
2	HCT116	△D	18S	7.005
3	HCT116	△D	18S	7.005	7.07867	0.0928781	0.0131208
3	HCT116	△D	18S	7.048
3	HCT116	△D	18S	7.183

## Sheet: S5C
Batch1	Day 1							Day 2							Day 3							Day 4							Day 5										day 1	day 2	day 3	day 4	day 5		Ave	day 1	day 2	day 3	day 4
	PC	RPIA	del A	del B	del A+B	del C	del D	PC	RPIA	del A	del B	del A+B	del C	del D	PC	RPIA	del A	del B	del A+B	del C	del D	PC	RPIA	del A	del B	del A+B	del C	del D	PC	RPIA	del A	del B	del A+B	del C	del D		PC	batch 1	1	1.00677	1.60364	1.74653	2.06312		PC	1	1.15325	1.60889	1.81809
	0.962634	0.943003	0.958019	0.960848	0.960277	0.942476	0.962999	0.977574	0.955259	1.01452	1.07842	1.05941	1.04017	1.01613	1.4238	1.84303	1.98244	2.03349	2.08252	2.17652	1.86237	1.70196	1.6372	1.95029	2.03574	2.07329	1.91075	1.57319	1.55374	2.17812	2.60602	2.97747	2.75036	1.60377	0.810029			batch 2	1	1.23122	1.75793	1.94002	1.74957		RPIA	1	1.22808	1.8553	2.27104
	0.968531	0.960463	0.959481	0.972895	0.967369	0.968121	0.971459	0.97777	0.971879	1.05673	1.09208	1.12769	1.04323	1.03508	1.55335	1.85864	2.07676	2.10513	2.13531	2.19819	1.95696	1.62136	1.84017	1.97789	2.16777	2.23856	2.09866	1.70602	1.69056	2.43515	2.72356	3.07642	2.87374	2.86299	0.854024			batch 3	1	1.19706	1.65089	1.82387	1.65772		del A	1	1.21924	1.7748	2.14005
	0.97836	0.97104	0.969384	0.985584	0.968029	0.968732	0.971459	0.97954	0.980274	1.08287	1.14733	1.17074	1.062	1.03796	1.5791	1.85948	2.07936	2.13918	2.19122	2.25895	1.99267	1.68486	1.98002	2.40503	2.46605	2.38783	2.25605	1.71346	2.0556	3.13322	3.9553	4.45424	3.72532	3.25897	0.947769			batch 4	1	1.17797	1.42312	1.76194	1.53517		del B	1	1.24676	1.85561	2.3127
	0.988582	0.980777	0.977663	0.986708	0.970998	0.972701	0.983473	0.985634	0.993704	1.10267	1.15552	1.17486	1.08215	1.03847	1.58047	1.90716	2.10696	2.21805	2.19881	2.26704	2.01043	1.6882	2.05154	2.42841	2.54604	2.42741	2.29345	1.74037	2.07014	3.41996	4.22366	4.50243	4.28397	3.26645	0.960122			Ave	1	1.15325	1.60889	1.81809	1.75139		del A+B	1	1.24623	1.84359	2.28045
	0.99389	0.982456	0.9788	0.987833	0.988812	0.990866	0.992273	0.986223	0.996055	1.10689	1.16548	1.18311	1.08704	1.03948	1.58794	1.91623	2.13846	2.26431	2.20804	2.27681	2.0282	1.70451	2.0648	2.45536	2.59133	2.44803	2.35741	1.81009	2.09531	3.5546	4.28682	4.62611	4.35456	3.36049	1.25235			Std	1.43329e-16	0.100111	0.139662	0.0878886	0.225611		del C	1	1.20811	1.86533	2.19956
	0.996052	0.991018	0.994548	0.989118	0.989141	0.998804	0.996334	0.995266	0.998405	1.10738	1.18427	1.18393	1.09543	1.04558	1.58932	1.91841	2.15063	2.27442	2.24153	2.33024	2.06425	1.73262	2.11315	2.51348	2.63551	2.46947	2.35878	1.8353	2.15782	3.67061	4.30922	4.70128	4.4113	3.63572	1.40465			%	1.43329e-16	0.0868078	0.0868061	0.0483412	0.128818		del D	1	1.11969	1.65339	1.7708
	0.998411	1.00697	0.999905	1.00518	1.00498	1.00308	0.998364	1.01139	1.01217	1.12004	1.19616	1.1968	1.09696	1.0515	1.59463	1.92076	2.18408	2.46492	2.27814	2.37283	2.07744	1.7399	2.16503	2.52079	2.6694	2.47689	2.38138	1.84782	2.16136	3.77302	4.4115	4.70642	4.45963	3.6948	1.56185		RPIA	batch 1	1	1.0221	1.95054	2.08999	3.72517
	1.0108	1.00999	1.01078	1.00887	1.00827	1.01544	0.998533	1.01866	1.02057	1.12751	1.20805	1.26096	1.11238	1.08009	1.63787	1.9352	2.21379	2.47344	2.28804	2.41649	2.13971	1.75838	2.21724	2.52631	2.70216	2.48118	2.38183	1.86339	2.16725	3.77923	4.50712	4.81243	4.71496	3.82669	1.6539			batch 2	1	1.36626	2.04865	2.47645	2.79654
	1.01276	1.01503	1.01858	1.01658	1.01075	1.01865	1.00124	1.02003	1.02292	1.13336	1.22266	1.2697	1.13573	1.0872	1.64613	1.94208	2.2357	2.48404	2.28985	2.41694	2.18997	1.77135	2.22177	2.54368	2.73172	2.55986	2.40443	1.94393	2.18023	3.80173	4.58343	4.82384	4.75372	3.91233	1.81482			batch 3	1	1.30449	1.86607	2.33653	2.45754
	1.01473	1.02577	1.03708	1.02188	1.0152	1.02353	1.02019	1.03006	1.06405	1.1668	1.23712	1.27564	1.14321	1.09279	1.65301	1.96592	2.24609	2.5507	2.2953	2.45908	2.26104	1.79061	2.23655	2.5479	2.86809	2.5686	2.40702	1.95832	2.18789	3.84639	4.62888	4.86656	4.81046	4.16237	1.85865			batch 4	1	1.21948	1.55593	2.18118	2.42944
	1.01551	1.04659	1.04439	1.02445	1.04671	1.03788	1.04879	1.04166	1.08973	1.18969	1.24836	1.32347	1.15878	1.11038	1.67994	2.07454	2.43344	2.68305	2.47063	2.50655	2.26984	1.83504	2.24662	2.59904	2.93828	2.59895	2.48915	1.96289	2.20146	4.05339	4.8565	4.95876	4.82992	4.17214	1.9436			Ave	1	1.22808	1.8553	2.27104	2.56117
	1.05974	1.0669	1.05137	1.04004	1.06947	1.05971	1.05488	1.05738	1.16025	1.22557	1.27583	1.33304	1.27526	1.20734	1.71808	2.26509	2.62518	2.68931	2.68967	2.50716	2.3932	1.92959	2.30572	2.82016	3.01233	2.63837	2.518	2.06983	2.23606	4.21959	4.96836	4.96358	5.16656	4.37898	1.95612			Std	1.43329e-16	0.149924	0.213068	0.170626	0.204313
Ave	1	1	1	1	1	1	1	1.00677	1.0221	1.1195	1.18427	1.21328	1.11103	1.0577	1.60364	1.95054	2.20607	2.365	2.28075	2.3489	2.03578	1.74653	2.08999	2.4407	2.6137	2.44737	2.32141	1.83538	2.06312	3.72517	4.47308	4.74157	4.55104	3.68472	1.41816			%	1.43329e-16	0.12208	0.114843	0.0751314	0.0797732
SD	0.0258434	0.0357934	0.0327044	0.023314	0.0332974	0.0334167	0.0288431	0.0271294	0.0574496	0.0568605	0.0600847	0.0809952	0.0637977	0.0298241	0.0743916	0.116047	0.173369	0.222608	0.161139	0.114644	0.097445	0.0802886	0.193979	0.246156	0.288267	0.158629	0.169023	0.137864	0.214731	0.307964	0.302868	0.176323	0.396023	0.752978	0.441061		del A	batch 1	1	1.1195	2.20607	2.4407	4.47308
Batch2	Day 1							Day 2							Day 3							Day 4							Day 5									batch 2	1	1.30325	1.7932	2.15962	2.42721
	PC	RPIA	del A	del B	del A+B	del C	del D	PC	RPIA	del A	del B	del A+B	del C	del D	PC	RPIA	del A	del B	del A+B	del C	del D	PC	RPIA	del A	del B	del A+B	del C	del D	PC	RPIA	del A	del B	del A+B	del C	del D			batch 3	1	1.24561	1.70388	2.0268	2.18126
	1.08487	1.07936	1.06991	1.06214	1.06884	1.03458	1.10066	1.33167	1.46007	1.46284	1.37766	1.42045	1.30957	1.21681	1.89271	2.23844	2.08275	2.13005	2.1329	2.1084	1.87195	2.10729	2.45645	2.22825	2.57429	2.47847	2.35388	2.05588	1.46321	2.50136	2.28763	2.42536	2.4546	2.25867	1.82456			batch 4	1	1.20858	1.39606	1.93307	2.03213
	1.04501	1.02374	1.03824	1.04609	1.02429	1.01998	1.03452	1.25162	1.43866	1.40412	1.32213	1.33613	1.36828	1.19477	1.75918	2.05611	1.78847	1.92077	2.00021	2.0001	1.75086	1.97542	2.5552	2.27278	2.37207	2.43074	2.2824	1.88412	1.81598	3.18247	2.42059	2.87313	3.0245	2.69976	1.95092			Ave	1	1.21924	1.7748	2.14005	2.21354
	1.04102	1.03237	1.03395	1.04159	0.986742	0.984384	0.988456	1.2566	1.36192	1.28634	1.36739	1.38863	1.43399	1.23952	1.7346	2.05136	1.75977	1.83956	1.85225	1.92496	1.78047	1.99568	2.48976	2.2167	2.29953	2.39001	2.32651	1.86372	1.93755	3.04625	2.59775	2.66931	2.86922	2.88806	1.90715			Std	1.43329e-16	0.0770582	0.334072	0.220937	0.199507
	1.01179	0.993407	1.00657	0.989274	1.03129	1.0069	1.00162	1.23501	1.29589	1.22464	1.29678	1.28171	1.25634	1.18753	1.74257	2.04214	1.78187	1.73043	1.87834	1.79386	1.68669	1.95748	2.46032	2.08209	2.30242	2.23695	2.27723	1.74855	1.88507	2.81247	2.42883	2.94664	3.06078	2.84121	1.8726			%	1.43329e-16	0.063202	0.18823	0.103239	0.0901303
	0.868626	1.03207	0.950815	0.979965	1.04752	1.01906	0.996353	1.13303	1.34645	1.26984	1.29132	1.28203	1.27124	1.19444	1.72928	1.96391	1.74261	1.73909	1.80165	1.79781	1.62911	1.93157	2.4505	2.05933	2.22346	2.29678	2.22338	1.81502	1.8472	2.73663	2.4737	2.72259	2.61211	2.77611	1.82226		del B	batch 1	1	1.18427	2.365	2.6137	4.74157
	0.99917	1.00382	0.981497	0.950756	0.985151	0.960049	0.971345	1.15795	1.45561	1.23652	1.28362	1.28235	1.26486	1.15035	1.64657	1.94666	1.69213	1.74969	1.84207	1.77652	1.62582	1.91928	2.50107	2.08737	2.30852	2.38046	2.13669	1.85681	1.80535	2.70153	2.44731	2.72644	2.6783	2.62036	1.88971			batch 2	1	1.2944	1.89865	2.34396	2.64513
	0.996844	0.984782	0.976219	0.976113	0.974968	0.944839	0.981217	1.24564	1.30452	1.28667	1.32888	1.32372	1.24234	1.13422	1.71035	1.9648	1.7281	1.91852	1.8777	1.77895	1.61693	1.93689	2.53527	2.19987	2.22924	2.34801	2.25563	1.78376	1.91164	2.98587	2.43708	2.62469	2.89436	2.60241	1.9269			batch 3	1	1.2727	1.7292	2.16812	2.3199
	0.984222	1.00322	0.97061	0.974509	0.986742	0.997769	0.979243	1.21442	1.28042	1.22761	1.24381	1.27153	1.23139	1.16713	1.68012	1.93357	1.73733	1.82897	1.85925	1.7826	1.59489	1.90766	2.42701	2.16094	2.32393	2.31396	2.09288	1.82292	1.8565	2.70213	2.34933	2.59034	3.02991	2.72105	1.84595			batch 4	1	1.23568	1.42957	2.12501	2.25782
	0.961302	0.987458	0.974899	0.952682	0.969241	0.971304	0.950616	1.21674	1.31344	1.23784	1.23836	1.33263	1.2171	1.14048	1.71168	1.93774	1.73403	1.90986	1.85289	1.82519	1.60015	1.83657	2.38358	2.06593	2.59516	2.39415	2.24954	1.72618	1.79505	2.82377	2.44467	2.64716	2.82594	2.63922	1.893			Ave	1	1.24676	1.85561	2.3127	2.40762
	0.972928	0.991028	0.959063	0.996014	0.96224	1.06956	1.00491	1.21076	1.35032	1.31966	1.26307	1.34504	1.27246	1.14541	1.7987	2.06563	1.7304	1.86492	1.92543	1.88816	1.73111	1.85816	2.47311	2.25893	2.36373	2.39001	2.12999	1.74493	1.83425	2.83389	2.54167	2.76624	3.06587	2.79923	1.92953			Std	1.81299e-16	0.0481989	0.391076	0.221893	0.208017
	0.994851	1.05378	1.03725	1.0371	0.973059	1.00811	0.992405	1.22405	1.37322	1.31669	1.26018	1.42809	1.37132	1.16746	1.7987	2.05641	1.82113	2.04499	1.93848	1.88846	1.65807	1.96878	2.52248	2.12102	2.24721	2.27355	2.06581	1.78837	1.80236	2.68845	2.45193	2.5361	2.70821	2.66721	1.99271			%	1.81299e-16	0.0386592	0.210754	0.0959456	0.0863994
	1.03936	0.814951	1.00096	0.993768	0.989924	0.983472	0.998656	1.29713	1.41456	1.36618	1.25954	1.43509	1.33482	1.23425	1.89072	2.32707	1.91978	2.10694	2.07403	2.029	1.75513	1.8854	2.4627	2.16226	2.28798	2.28628	2.20483	1.97	1.04069	2.5436	2.24606	2.21351	2.40178	2.30582	1.83246		del A+B	batch 1	1	1.21328	2.28075	2.44737	4.55104
Ave	1	1	1	1	1	1	1	1.23122	1.36626	1.30325	1.2944	1.34395	1.29781	1.18103	1.75793	2.04865	1.7932	1.89865	1.9196	1.88283	1.69177	1.94002	2.47645	2.15962	2.34396	2.35161	2.21656	1.83836	1.74957	2.79654	2.42721	2.64513	2.80213	2.65159	1.89065			batch 2	1	1.34395	1.9196	2.35161	2.80213
SD	0.0542515	0.0650962	0.0374554	0.037595	0.0343294	0.0342375	0.0376597	0.0536727	0.0632411	0.0752945	0.0461391	0.0607375	0.066456	0.0361413	0.0760289	0.122158	0.108497	0.136445	0.101016	0.112185	0.0864465	0.0709716	0.0478309	0.0761703	0.121681	0.0712811	0.0922719	0.0969372	0.25316	0.198599	0.0973153	0.195556	0.23212	0.194013	0.0538568			batch 3	1	1.23697	1.76037	2.21788	2.47774
Batch3	Day 1							Day 2							Day 3							Day 4							Day 5									batch 4	1	1.19073	1.41361	2.10495	2.25287
	PC	RPIA	del A	del B	del A+B	del C	del D	PC	RPIA	del A	del B	del A+B	del C	del D	PC	RPIA	del A	del B	del A+B	del C	del D	PC	RPIA	del A	del B	del A+B	del C	del D	PC	RPIA	del A	del B	del A+B	del C	del D			Ave	1	1.24623	1.84359	2.28045	2.51091
	1.07443	1.09436	1.10847	1.02866	1.06462	0.999161	1.02498	1.30637	1.38473	1.29901	1.2929	1.31401	1.27508	1.21747	1.80347	2.04859	1.88668	1.88599	2.05467	1.90507	1.69156	2.02131	2.39596	2.03978	2.21034	2.24892	2.16056	1.93362	1.48762	2.24514	1.99097	1.98114	2.11201	2.09247	1.6948			Std	1.43329e-16	0.0678264	0.359952	0.150157	0.276131
	1.01032	1.03558	0.990139	1.00423	1.01292	1.11048	1.08752	1.22044	1.29061	1.23483	1.25272	1.26576	1.28692	1.20288	1.63967	1.88114	1.73993	1.83713	1.76737	1.78014	1.58073	1.8508	2.5738	2.03644	2.06633	2.17185	2.09454	1.82409	1.74641	2.507	2.10028	2.34921	2.33195	2.30177	1.7635			%	1.43329e-16	0.0544252	0.195245	0.0658453	0.109972
	1.01166	0.98659	1.01922	1.02223	0.969061	1.03498	0.999379	1.23353	1.3016	1.38091	1.26526	1.26952	1.26294	1.18701	1.68599	1.90608	1.65937	1.72269	1.7539	1.72329	1.62253	1.79945	2.3351	2.02607	2.16469	2.16621	2.20289	1.77905	1.70781	2.56074	2.30954	2.3505	2.50051	2.49509	1.76706		del C	batch 1	1	1.11103	2.3489	2.32141	3.68472
	0.996895	1.00292	0.978105	1.00455	1.00478	0.965708	0.964381	1.22984	1.33158	1.2121	1.34208	1.28832	1.22445	1.13062	1.55039	1.80217	1.59351	1.72976	1.75734	1.67178	1.58689	1.85013	2.16349	1.9191	2.11069	2.28307	2.12533	1.71003	1.64437	2.54738	2.24804	2.41286	2.54124	2.42848	1.70646			batch 2	1	1.29781	1.88283	2.21656	2.65159
	1.00965	0.98659	1.03259	0.967586	0.972821	0.984655	0.970214	1.18016	1.3013	1.21377	1.25851	1.24039	1.21764	1.11733	1.66116	1.88055	1.60722	1.66451	1.64957	1.70642	1.53633	1.78938	2.19348	2.0829	2.18623	2.22636	2.12444	1.70614	1.62491	2.53461	2.31322	2.43793	2.58604	2.39088	1.82733			batch 3	1	1.22852	1.74708	2.13367	2.38526
	0.990518	0.975308	0.973759	1.00263	0.962481	0.98051	0.981556	1.16774	1.2633	1.19138	1.25015	1.19214	1.15429	1.03664	1.57825	1.81879	1.63597	1.62272	1.66805	1.72448	1.54735	1.74104	2.30927	1.93582	2.15055	2.22511	2.202	1.63387	1.65444	2.45772	2.31322	2.33057	2.52119	2.40598	1.7191			batch 4	1	1.19506	1.48253	2.12658	2.4022
	0.936142	0.988965	0.978773	0.978195	0.986293	0.988503	0.990953	1.11538	1.24845	1.21979	1.24822	1.16895	1.19366	1.13418	1.59973	1.87936	1.67441	1.62754	1.66272	1.63389	1.56193	1.79441	2.32768	2.04279	2.12419	2.23138	2.09306	1.63193	1.68197	2.53402	2.11265	2.26242	2.52808	2.45453	1.72137			Ave	1	1.20811	1.86533	2.19956	2.47968
	0.959637	0.980949	0.98479	0.967908	0.966241	0.984951	0.967622	1.16808	1.28289	1.24519	1.26268	1.21281	1.16732	1.06387	1.67593	1.80395	1.64399	1.64715	1.67651	1.69635	1.50555	1.77931	2.32025	2.04279	2.18977	2.31221	2.10164	1.56809	1.65411	2.57974	2.15143	2.42668	2.49957	2.60433	1.80076			Std	6.40988e-17	0.0775837	0.362706	0.0909284	0.149118
	0.979441	0.962838	0.952365	0.975623	1.00446	0.9438	0.979612	1.16103	1.26419	1.2004	1.23247	1.21093	1.20876	1.07974	1.59872	1.7796	1.66004	1.6449	1.69969	1.75171	1.5305	1.78266	2.30571	2.06853	2.24956	2.23012	2.09365	1.75701	1.68029	2.47345	2.30888	2.29713	2.7145	2.45838	1.76933			%	6.40988e-17	0.0642192	0.194446	0.0413394	0.0601361
	0.96098	0.977386	0.931305	0.999089	1.01668	0.992056	1.00003	1.18385	1.38889	1.2238	1.24436	1.17772	1.19041	1.10891	1.66149	1.77693	1.7767	1.73394	1.68058	1.73366	1.55934	1.73299	2.33183	2.10028	2.16984	2.06407	2.13806	1.79655	1.67827	2.51442	2.27779	2.45754	2.63429	2.39147	1.76025		del D	batch 1	1	1.0577	2.03578	1.83538	1.41816
	1.00663	1.04538	1.01554	1.00327	1.0054	0.974589	0.959196	1.15969	1.34851	1.28431	1.3318	1.25104	1.22209	1.08007	1.65276	1.8369	1.75999	1.81398	1.87013	1.82573	1.62448	1.80079	2.40873	2.03543	2.22545	2.20788	2.07678	1.79039	1.73634	2.43486	2.03777	2.50383	2.57288	2.41753	1.79979			batch 2	1	1.18103	1.69177	1.83836	1.89065
	1.06369	0.963135	1.03493	1.04602	1.03423	1.04061	1.07456	1.23857	1.24786	1.24185	1.29129	1.25198	1.33873	1.20256	1.70311	1.97882	1.80879	1.82009	1.88392	1.8124	1.64684	1.94411	2.3731	1.99164	2.16984	2.24736	2.19105	1.82409	1.59604	2.10144	2.01137	2.02904	2.19065	2.18217	1.67179			batch 3	1	1.13011	1.58284	1.74624	1.75013
Ave	1	1	1	1	1	1	1	1.19706	1.30449	1.24561	1.2727	1.23697	1.22852	1.13011	1.65089	1.86607	1.70388	1.7292	1.76037	1.74708	1.58284	1.82387	2.33653	2.0268	2.16812	2.21788	2.13367	1.74624	1.65772	2.45754	2.18126	2.3199	2.47774	2.38526	1.75013			batch 4	1	1.10992	1.30319	1.66323	1.54794
SD	0.0401452	0.0392466	0.0463145	0.0245714	0.0305938	0.0437923	0.042158	0.0505858	0.0491549	0.0531299	0.034833	0.0450295	0.0534267	0.0604588	0.0666951	0.0824026	0.0897807	0.0911767	0.121147	0.0741572	0.0542462	0.0835837	0.103944	0.0541448	0.0508244	0.0632335	0.0454227	0.10147	0.0688168	0.142643	0.127622	0.162883	0.177925	0.137363	0.0475036			Ave	1	1.11969	1.65339	1.7708	1.72957
Batch4	Day 1							Day 2							Day 3							Day 4							Day 5									Std	1.81299e-16	0.0510223	0.302936	0.0834841	0.172274
	PC	RPIA	del A	del B	del A+B	del C	del D	PC	RPIA	del A	del B	del A+B	del C	del D	PC	RPIA	del A	del B	del A+B	del C	del D	PC	RPIA	del A	del B	del A+B	del C	del D	PC	RPIA	del A	del B	del A+B	del C	del D			%	1.81299e-16	0.0455683	0.183221	0.0471448	0.0996051
	0.978937	0.973063	0.989673	0.999505	0.984386	0.978157	0.948619	1.22404	1.40542	1.34934	1.34616	1.32624	1.31512	1.16757	1.53123	1.67822	1.5629	1.59632	1.59966	1.67703	1.40153	1.7678	2.1533	1.93842	2.04797	2.04842	2.10146	1.64716	1.10723	2.07249	1.81738	1.94694	1.85759	1.9759	1.50601
	0.960106	0.946041	0.917912	0.923382	0.910618	0.905989	0.904995	1.08898	1.22038	1.28681	1.23042	1.19901	1.21854	1.11172	1.4506	1.62392	1.48422	1.48539	1.46281	1.60996	1.30567	1.73631	2.23797	1.96667	2.34963	2.18366	2.2136	1.60104	1.76985	2.34194	2.05543	2.14192	2.20692	2.30669	1.47016
	0.932742	0.906151	0.905519	0.917156	1.6165	1.08332	1.05004	1.13165	1.20417	1.23176	1.18826	1.17923	1.25046	1.07227	1.45973	1.56781	1.32802	1.3722	1.42593	1.44711	1.3354	1.75367	2.20451	1.95946	2.07202	2.16816	2.17282	1.56214	1.58743	2.37643	2.21567	2.3052	2.22509	2.38342	1.59937
	1.01748	0.933431	1.02541	1.11044	0.879346	1.02859	1.27094	1.11605	1.19336	1.21447	1.19052	1.12685	1.19225	1.08283	1.40941	1.50965	1.3773	1.35861	1.39386	1.41251	1.28678	1.80016	2.23025	1.92315	2.16258	2.10642	2.10682	1.65022	1.56124	2.61011	2.07042	2.32331	2.39241	2.36866	1.62549
	1.01895	1.04332	1.08449	1.17071	1.00817	1.00901	0.983074	1.10752	1.17432	1.16173	1.17665	1.14288	1.1732	1.04726	1.36557	1.51377	1.35338	1.44181	1.31501	1.42297	1.23871	1.67452	2.17543	1.94563	2.12154	2.03265	2.10441	1.70301	1.54329	2.61757	2.16379	2.53414	2.42368	2.42205	1.50907
	1.03514	1.08141	1.06403	1.01507	0.973161	0.989157	1.01142	1.05367	1.172	1.09717	1.17297	1.15438	1.15174	1.05059	1.33438	1.54285	1.30928	1.38408	1.32356	1.42297	1.3229	1.72248	2.16334	1.88972	2.06466	2.07355	2.08187	1.67217	1.5736	2.50742	2.17359	2.4914	2.4015	2.37591	1.59631
	0.983939	1.03097	1.04674	0.992713	0.972626	0.951866	0.924723	1.08663	1.18307	1.14588	1.14015	1.1501	1.17374	1.08227	1.36704	1.53153	1.33321	1.35324	1.33105	1.42297	1.28566	1.77574	2.08973	1.89577	2.08334	2.16977	2.1527	1.73386	1.51828	2.45595	2.09059	2.34623	2.57015	2.51354	1.63466
	1.04661	1.0338	1.05855	1.04365	0.975299	0.992913	1.00225	1.11811	1.14704	1.16576	1.23948	1.13273	1.16998	1.11339	1.40559	1.45509	1.28738	1.40389	1.3273	1.32988	1.27094	1.6601	2.11444	1.93237	2.18635	2.0658	2.08724	1.67161	1.57566	2.60136	2.03266	2.32246	2.51616	2.46176	1.70135
	1.05161	1.01373	1.00581	1.01846	1.01325	1.01599	0.893324	1.16813	1.16299	1.10092	1.16392	1.16747	1.17239	1.05976	1.40205	1.53127	1.37528	1.34333	1.35938	1.47099	1.26399	1.63627	2.16539	1.84879	2.15437	2.1123	2.10307	1.5827	1.52917	2.48194	2.03699	2.25228	2.40123	2.53339	1.64939
	1.14665	1.02762	0.999183	1.0329	0.938147	0.872186	0.914442	1.13665	1.17637	1.14184	1.13194	1.16266	1.14798	1.08977	1.43619	1.5166	1.38162	1.38748	1.42433	1.43853	1.27149	1.7981	2.22278	1.95658	2.0624	2.04227	2.1307	1.62215	1.64627	2.40499	2.05918	2.23728	2.33869	2.65921	1.52907
	0.895962	0.98413	0.936356	0.915741	0.850747	0.890429	0.891657	1.24052	1.27288	1.29603	1.33824	1.26449	1.16408	1.12978	1.41441	1.49575	1.44099	1.45172	1.43154	1.50962	1.26149	1.7422	2.25624	1.87992	2.13371	2.17378	2.11863	1.67134	1.7469	2.63301	1.9439	2.2486	2.61318	2.51944	1.61243
	0.931859	1.02634	0.966329	0.860276	0.877742	1.28239	1.20453	1.66363	1.32178	1.3113	1.50944	1.28267	1.21129	1.31178	1.50121	1.70473	1.51909	1.5768	1.56892	1.62579	1.39375	2.07586	2.16076	2.06033	2.06155	2.08263	2.14572	1.84139	1.26317	2.0501	1.72602	1.94411	1.08782	2.30642	1.14201
Ave	1	1	1	1	1	1	1	1.17797	1.21948	1.20858	1.23568	1.19073	1.19506	1.10992	1.42312	1.55593	1.39606	1.42957	1.41361	1.48253	1.30319	1.76194	2.18118	1.93307	2.12501	2.10495	2.12658	1.66323	1.53517	2.42944	2.03213	2.25782	2.25287	2.4022	1.54794
SD	0.0677749	0.05168	0.0591508	0.0875438	0.201412	0.107865	0.122821	0.162353	0.0767087	0.0858764	0.110559	0.0650125	0.0480867	0.0724673	0.0567279	0.0753714	0.0871252	0.0849214	0.0939894	0.103353	0.0516633	0.112015	0.0505914	0.0539839	0.0845555	0.0560471	0.0386733	0.0745985	0.184953	0.197932	0.142963	0.180522	0.417394	0.169369	0.1449
[truncated: 7 more columns]

## Sheet: S5D
batch	transcription ratio	SW480-RPIA	luciferase(F)	Renilla ( R)	F/R	Average	SD	TOP/FOP	Fold	SW480-pcDNA	luciferase(F)	Renilla ( R)	F/R	Average	SD	TOP/FOP	Fold	pcDNA TOP/FOP mean			SW480-pcDNA	SW480-RPIA	SW480-ΔA	SW480-ΔB	SW480-Δ(A+B)	SW480-ΔC	SW480-ΔD
1	500ng DNA+ 100ng FOP/TOP+ 2ng Renilla	FOP	2636	158	16.6835					FOP	10282	149	69.0067								1.25398	1.90595	1.82877	1.54866	1.56123	1.80634	1.09616
		FOP	2629	127	20.7008					FOP	6812	146	46.6575								0.887027	2.13576	1.65317	1.31882	2.02387	1.74266	0.959972
		FOP	2633	158	16.6646	18.0163	2.32486			FOP	7265	151	48.1126	47.3851	1.02887						0.858997	2.14698	1.67504	1.5764	1.45334	1.64215	0.84178
		TOP	34046	187	182.064					TOP	37943	149	254.651							Mean	0.873012	2.0629	1.71899	1.48129	1.67948	1.73038	0.965969
		TOP	31096	156	199.333					TOP	34006	146	232.918							STDEV	0.0198207	0.136035	0.0956953	0.14139	0.303089	0.0827827	0.127294
		TOP	28312	170	166.541	182.646	16.4038	10.1378	1.90595	TOP	28936	158	183.139	223.569	36.661	4.71814	0.887027			TTEST		0.00135059	0.00132967	0.0104811	0.037657	0.000841428	0.401955
2	500ng DNA+ 100ng FOP/TOP+ 2ng Renilla	FOP	2629	168	15.6488					FOP	3630	149	24.3624									**	**	*	*	***	NS
		FOP	2687	137	19.6131					FOP	3387	150	22.58
		FOP	2892	157	18.4204	17.8941	2.03389			FOP	3485	145	24.0345	23.659	0.948689
		TOP	31353	167	187.743					TOP	27091	174	155.695
		TOP	31481	131	240.313					TOP	31335	195	160.692
		TOP	26359	145	181.786	203.281	32.209	11.3602	2.13576	TOP	25124	160	157.025	157.804	2.58799	6.66995	1.25398
3	500ng DNA+ 100ng FOP/TOP+ 2ng Renilla	FOP	2947	198	14.8838					FOP	6585	172	38.2849
		FOP	2445	157	15.5732					FOP	6100	167	36.5269
		FOP	2618	161	16.2609	15.5727	0.688516			FOP	6556	151	43.4172	39.4097	3.5802
		TOP	28608	149	192					TOP	30278	149	203.208
		TOP	24974	153	163.229					TOP	28842	179	161.128
		TOP	28169	158	178.285	177.838	14.3908	11.4199	2.14698	TOP	28313	161	175.857	180.065	21.353	4.56904	0.858997	5.31905
batch	transcription ratio	SW480-ΔD	luciferase(F)	Renilla ( R)	F/R	Average	SD	TOP/FOP	Fold
1	500ng DNA+ 100ng FOP/TOP+ 2ng Renilla	FOP	3838	155	24.7613
		FOP	3318	157	21.1338
		FOP	3011	158	19.057	21.6507	2.88708
		TOP	17992	154	116.831
		TOP	22100	157	140.764
		TOP	19135	158	121.108	126.234	12.7637	5.83051	1.09616
2	500ng DNA+ 100ng FOP/TOP+ 2ng Renilla	FOP	3622	188	19.266
		FOP	3519	175	20.1086
		FOP	3821	138	27.6884	22.3543	4.63863
		TOP	16972	160	106.075
		TOP	18146	146	124.288
		TOP	17707	158	112.07	114.144	9.28186	5.10613	0.959972
3	500ng DNA+ 100ng FOP/TOP+ 2ng Renilla	FOP	4198	164	25.5976
		FOP	4042	158	25.5823
		FOP	3704	134	27.6418	26.2739	1.18467
		TOP	20650	160	129.062
		TOP	21933	169	129.781
		TOP	18157	193	94.0777	117.64	20.4091	4.47747	0.84178
batch	transcription ratio	SW480-ΔA	luciferase(F)	Renilla ( R)	F/R	Average	SD	TOP/FOP	Fold
1	500ng DNA+ 100ng FOP/TOP+ 2ng Renilla	FOP	3710	154	24.0909
		FOP	7617	158	48.2089
		FOP	4961	147	33.7483	35.3494	12.1384
		TOP	50450	157	321.338
		TOP	62491	175	357.091
		TOP	50851	144	353.132	343.854	19.5997	9.7273	1.82877
2	500ng DNA+ 100ng FOP/TOP+ 2ng Renilla	FOP	5434	159	34.1761
		FOP	4427	172	25.7384
		FOP	3488	170	20.5176	26.8107	6.89208
		TOP	34169	215	158.926
		TOP	48510	180	269.5
		TOP	37643	135	278.837	235.754	66.6991	8.79329	1.65317
3	500ng DNA+ 100ng FOP/TOP+ 2ng Renilla	FOP	7307	193	37.8601
		FOP	4951	181	27.3536
		FOP	4549	164	27.7378	30.9838	5.95812
		TOP	44343	171	259.316
		TOP	52814	154	342.948
		TOP	41565	184	225.897	276.054	60.294	8.9096	1.67504
batch	transcription ratio	SW480-ΔB	luciferase(F)	Renilla ( R)	F/R	Average	SD	TOP/FOP	Fold
1	500ng DNA+ 100ng FOP/TOP+ 2ng Renilla	FOP	2857	172	16.6105
		FOP	2673	137	19.5109
		FOP	3097	150	20.6467	18.9227	2.08141
		TOP	20974	170	123.376
		TOP	24676	135	182.785
		TOP	24542	152	161.461	155.874	30.0958	8.23741	1.54866
2	500ng DNA+ 100ng FOP/TOP+ 2ng Renilla	FOP	3354	146	22.9726
		FOP	2742	143	19.1748
		FOP	3036	148	20.5135	20.887	1.92624
		TOP	21874	163	134.196
		TOP	27709	158	175.373
		TOP	20278	156	129.987	146.519	25.0772	7.01485	1.31882
3	500ng DNA+ 100ng FOP/TOP+ 2ng Renilla	FOP	1918	144	13.3194
		FOP	2407	161	14.9503
		FOP	2590	165	15.697	14.6556	1.21586
		TOP	19288	163	118.331
		TOP	23553	164	143.616
		TOP	17714	166	106.711	122.886	18.8694	8.38493	1.5764
batch	transcription ratio	SW480-Δ(A+B)	luciferase(F)	Renilla ( R)	F/R	Average	SD	TOP/FOP	Fold
1	500ng DNA+ 100ng FOP/TOP+ 2ng Renilla	FOP	6994	147	47.5782
		FOP	5621	163	34.4847
		FOP	4995	173	28.8728	36.9786	9.59884
		TOP	48824	194	251.67
		TOP	58101	177	328.254
		TOP	52904	155	341.316	307.08	48.4289	8.30427	1.56123
2	500ng DNA+ 100ng FOP/TOP+ 2ng Renilla	FOP	5591	191	29.2723
		FOP	5403	215	25.1302
		FOP	4601	168	27.3869	27.2631	2.07378
		TOP	44968	217	207.226
		TOP	65308	164	398.22
		TOP	48129	175	275.023	293.489	96.8267	10.7651	2.02387
3	500ng DNA+ 100ng FOP/TOP+ 2ng Renilla	FOP	5535	150	36.9
		FOP	3355	183	18.3333
		FOP	5711	165	34.6121	29.9485	10.1239
		TOP	47847	209	228.933
		TOP	41004	194	211.361
		TOP	43222	170	254.247	231.514	21.5593	7.7304	1.45334
batch	transcription ratio	SW480-ΔC	luciferase(F)	Renilla ( R)	F/R	Average	SD	TOP/FOP	Fold
1	500ng DNA+ 100ng FOP/TOP+ 2ng Renilla	FOP	5412	151	35.8411
		FOP	6787	175	38.7829
		FOP	6045	141	42.8723	39.1654	3.53122
		TOP	63228	168	376.357
		TOP	55953	142	394.035
		TOP	54494	152	358.513	376.302	17.7611	9.60801	1.80634
2	500ng DNA+ 100ng FOP/TOP+ 2ng Renilla	FOP	4663	180	25.9056
		FOP	9412	195	48.2667
		FOP	5265	158	33.3228	35.8317	11.3897
		TOP	57967	179	323.838
		TOP	51298	148	346.608
		TOP	52805	162	325.957	332.134	12.5794	9.26929	1.74266
3	500ng DNA+ 100ng FOP/TOP+ 2ng Renilla	FOP	4991	169	29.5325
		FOP	6961	174	40.0057
		FOP	5127	150	34.18	34.5728	5.24764
		TOP	62943	202	311.599
		TOP	53067	171	310.333
		TOP	49986	176	284.011	301.981	15.5752	8.73466	1.64215
