# Supplementary material for: Identification of a noncanonical function for ribose-5-phosphate isomerase A promotes colorectal cancer formation by stabilizing and activating β-catenin via a novel C-terminal domain
Source: PLoS Biol. 2018 Jan 16;16(1):e2003714. doi: 10.1371/journal.pbio.2003714 (PMC5786329; doi:10.1371/journal.pbio.2003714)
Supplement: S9 Data — (XLSX) [file pbio.2003714.s017.xlsx]

## Sheet: S6ABC
type	sample ID	△Ct (RPIA/actin)	△Ct (ccne1/actin)	△Ct (ccnd1/actin)	△Ct (cdkn2ab/actin)	△Ct (myca/actin)	△Ct (mycb/actin)	△Ct (lef1/actin)		LOG10	sample ID	△Ct (RPIA/actin)	△Ct (ccne1/actin)	△Ct (ccnd1/actin)	△Ct (cdkn2ab/actin)	△Ct (myca/actin)	△Ct (mycb/actin)	△Ct (lef1/actin)
TG2-PI	1	297.508	26.3179	3.13771	196.577	89.8373	4.92042	236.259		TG2-PI	1	2.4735	1.42025	0.496613	2.29353	1.95346	0.692002	2.37339
TG2-PI	2	626.72	8.04476	2.5548	33.6113	7.58805	2.51583	14.8708		TG2-PI	2	2.79707	0.905513	0.407358	1.52648	0.88013	0.400681	1.17233
TG2-PI	3	85.8644	13.4276	5.38278	67.1153	50.0057	7.03525	98.1426		TG2-PI	3	1.93381	1.128	0.731006	1.82682	1.69902	0.84728	1.99186
TG2-PI	4	513.698	3.6995	#DIV/0!	114.038	68.2848	1.47732	136.918		TG2-PI	4	2.71071	0.568143	#DIV/0!	2.05705	1.83432	0.169475	2.13646
TG2-PI	5	1.51813	1.01312	3.32082	1.98203	1.64499	0.531687	5.62671		TG2-PI	5	0.181309	0.00566161	0.521245	0.29711	0.216164	-0.274344	0.750255
TG2-PI	6	3.32309	1.46521	1.27523	1.34749	2.35658	1.20506	1.9222		TG2-PI	6	0.521542	0.165901	0.10559	0.129527	0.372282	0.0810091	0.2838
TG2-PI	7	274.819	10.9125	29.6994	201.316	78.5317	9.10383	169.764		TG2-PI	7	2.43905	1.03792	1.47275	2.30388	1.89505	0.959224	2.22984
TG2-PI	8	11.9782	2.17949	0.641398	9.17624	2.90054	1.77448	5.6426		TG2-PI	8	1.07839	0.338354	-0.192873	0.962665	0.462479	0.249071	0.75148
TG2-PI	9	478.581	25.9273	0.425295	363.543	55.3314	11.3018	292.421		TG2-PI	9	2.67996	1.41376	-0.37131	2.56056	1.74297	1.05315	2.46601
TG2-PI	10	375.101	6.92885	0.349287	287.076	70.8719	4.62725	170.17		TG2-PI	10	2.57415	0.840661	-0.456818	2.458	1.85047	0.665323	2.23088
TG2-PI	11	10.9705	3.71381	2.85849	10.3581	4.95186	2.98203	9.97704		TG2-PI	11	1.04023	0.56982	0.456137	1.01528	0.694769	0.474513	0.999002
TG2-PI	12	15.83	3.53943	4.61686	8.22546	3.07155	2.10548	9.56759		TG2-PI	12	1.19948	0.548934	0.664346	0.91516	0.487358	0.323352	0.980803
TG2-PI	13	16.847	2.50327	4.67408	19.8162	5.64012	1.65228	17.1441		TG2-PI	13	1.22652	0.398508	0.669696	1.29702	0.751288	0.218084	1.23411
TG2-PI	14	14.5996	4.08254	0.693739	8.8359	3.67725	1.6952	22.3325		TG2-PI	14	1.16434	0.610931	-0.158804	0.946251	0.565524	0.22922	1.34894
TG2-PI	15	2743.71	40.7817	10.1602	2810.94	288.506	56.2927	1928.72		TG2-PI	15	3.43834	1.61047	1.0069	3.44885	2.46016	1.75045	3.28527
TG2-PI	16	271.337	18.6603	0.574239	224.765	21.8064	3.1622	94.1021		TG2-PI	16	2.43351	1.27092	-0.240907	2.35173	1.33858	0.49999	1.9736
TG2-PI	17	15.8693	0.828039	2.68502	3.35346	3.78164	1.72711	5.98344		TG2-PI	17	1.20056	-0.0819492	0.428948	0.525493	0.57768	0.23732	0.776951
TG2-PI	18	27.2227	6.62316	1.82459	9.46968	4.85324	3.51296	9.00199		TG2-PI	18	1.43493	0.821065	0.261166	0.976335	0.686032	0.545673	0.954338
TG2-PI	Fold Ave	321.416	10.036	#DIV/0!	242.864	42.4245	6.5346	179.365		TG2-PI	Fold Ave	321.416	10.036	#DIV/0!	242.864	42.4245	6.5346	179.365
	Fold Std	639.017	11.0899	#DIV/0!	650.947	69.0232	12.7501	445.803			Fold Std	639.017	11.0899	#DIV/0!	650.947	69.0232	12.7501	445.803
	%	1.98813	1.105	#DIV/0!	2.6803	1.62696	1.95117	2.48546			%	1.98813	1.105	#DIV/0!	2.6803	1.62696	1.95117	2.48546
type	sample ID	△Ct (RPIA/actin)	△Ct (ccne1/actin)	△Ct (ccnd1/actin)	△Ct (cdkn2ab/actin)	△Ct (myca/actin)	△Ct (mycb/actin)	△Ct (lef1/actin)		LOG10	sample ID	△Ct (RPIA/actin)	△Ct (ccne1/actin)	△Ct (ccnd1/actin)	△Ct (cdkn2ab/actin)	△Ct (myca/actin)	△Ct (mycb/actin)	△Ct (lef1/actin)
TG2-MI	1	8.64985	2.45929	2.03521	4.27712	2.08965	0.349628	2.68677		TG2-MI	1	0.937009	0.39081	0.308609	0.631151	0.320074	-0.456393	0.42923
TG2-MI	2	39.398	6.50045	1.92779	6.6586	2.5815	0.673346	6.10458		TG2-MI	2	1.59547	0.812943	0.28506	0.823383	0.411873	-0.171762	0.785656
TG2-MI	3	14.8905	1.9206	1.58023	1.9697	2.83208	2.2462	2.35467		TG2-MI	3	1.17291	0.283436	0.198719	0.294399	0.452106	0.351448	0.371931
TG2-MI	4	29.4151	3.72562	2.67614	9.23197	3.85098	0.983196	5.6104		TG2-MI	4	1.46857	0.571198	0.427508	0.965294	0.585571	-0.00735998	0.748994
TG2-MI	5	28.422	3.65482	2.3245	4.86003	3.12348	0.507424	4.08094		TG2-MI	5	1.45366	0.562866	0.36633	0.686639	0.494639	-0.294629	0.61076
TG2-MI	6	85.4871	5.21895	1.71007	5.91247	5.20673	2.25296	5.05676		TG2-MI	6	1.9319	0.717583	0.233013	0.771769	0.716565	0.352754	0.703872
TG2-MI	7	1788.83	72.8271	#DIV/0!	84.3775	106.445	9.81511	193.847		TG2-MI	7	3.25257	1.86229	#DIV/0!	1.92623	2.02712	0.991895	2.28746
TG2-MI	8	800.611	20.8152	10.6802	105.207	37.8694	1.88735	122.22		TG2-MI	8	2.90342	1.31838	1.02858	2.02204	1.57829	0.275853	2.08714
TG2-MI	9	1986.88	541.337	320.006	6183.51	11554.1	1210.26	5004.51		TG2-MI	9	3.29817	2.73347	2.50516	3.79124	4.06274	3.08288	3.69936
TG2-MI	10	5.23655	2.40587	1.66779	2.46917	3.08241	0.319935	1.83032		TG2-MI	10	0.719045	0.381272	0.22214	0.392552	0.48889	-0.494938	0.262527
TG2-MI	11	93.6144	3.74262	5.31842	2.31419	4.0663	0.424567	2.42188		TG2-MI	11	1.97134	0.573176	0.725783	0.3644	0.6092	-0.372054	0.384152
TG2-MI	12	76.7917	6.96115	8.38156	16.2836	3.72875	0.591733	8.10265		TG2-MI	12	1.88531	0.842681	0.923325	1.21175	0.571563	-0.227874	0.908627
TG2-MI	13	20.5912	6.47737	4.57132	14.4369	8.31818	0.33299	4.75185		TG2-MI	13	1.31368	0.811399	0.660042	1.15947	0.920029	-0.477569	0.676863
TG2-MI	14	12.3275	1.26992	1.30335	2.11838	1.15557	0.310089	1.52645		TG2-MI	14	1.09087	0.103775	0.11506	0.326003	0.062796	-0.508514	0.183684
TG2-MI	15	331.117	30.6464	15.7264	65.1866	37.8409	2.18668	64.3979		TG2-MI	15	2.51998	1.48638	1.19663	1.81416	1.57796	0.339785	1.80887
TG2-MI	16	80.7168	5.1424	3.63967	13.3686	4.51759	0.706055	3.55528		TG2-MI	16	1.90696	0.711166	0.561062	1.12609	0.654907	-0.151162	0.550874
TG2-MI	17	14.7928	6.92831	5.68266	5.82694	7.57916	1.08511	4.96656		TG2-MI	17	1.17005	0.840627	0.754551	0.765441	0.879621	0.0354731	0.696056
TG2-MI	18	146173	124.821	21.2376	700.28	217.79	6.23612	155.039		TG2-MI	18	5.16487	2.09629	1.32711	2.84527	2.33804	0.794914	2.19044
TG2-MI	△Ct Ave	8421.7	47.0474	#DIV/0!	401.572	667.01	68.9539	310.726		TG2-MI	△Ct Ave	8421.7	47.0474	#DIV/0!	401.572	667.01	68.9539	310.726
	△Ct Std	34383.5	127.361	#DIV/0!	1452.12	2717.6	284.843	1172.93			△Ct Std	34383.5	127.361	#DIV/0!	1452.12	2717.6	284.843	1172.93
	%	4.08272	2.70707	#DIV/0!	3.61608	4.0743	4.13093	3.77482			%	4.08272	2.70707	#DIV/0!	3.61608	4.0743	4.13093	3.77482
type	sample ID	△Ct (RPIA/actin)	△Ct (ccne1/actin)	△Ct (ccnd1/actin)	△Ct (cdkn2ab/actin)	△Ct (myca/actin)	△Ct (mycb/actin)	△Ct (lef1/actin)		LOG10	sample ID	△Ct (RPIA/actin)	△Ct (ccne1/actin)	△Ct (ccnd1/actin)	△Ct (cdkn2ab/actin)	△Ct (myca/actin)	△Ct (mycb/actin)	△Ct (lef1/actin)
TG2-IB	1	39.5613	0.948226	2.48555	0.759941	0.670913	0.33935	0.612539		TG2-IB	1	1.59727	-0.0230882	0.395422	-0.11922	-0.173334	-0.469353	-0.212866
TG2-IB	2	4.94293	0.810214	2.31081	0.425922	1.12433	0.657321	0.607867		TG2-IB	2	0.693985	-0.0914004	0.363764	-0.37067	0.050894	-0.182222	-0.216192
TG2-IB	3	3.98193	0.81139	2.90473	2.23549	2.17984	2.58569	1.4687		TG2-IB	3	0.600094	-0.0907706	0.463105	0.349373	0.338425	0.412576	0.166934
TG2-IB	4	41.8062	1.68276	1.66634	13.6544	5.28074	1.45623	5.1482		TG2-IB	4	1.62124	0.226022	0.221763	1.13527	0.722695	0.16323	0.711656
TG2-IB	5	3.57639	0.798989	3.43743	0.610871	1.34425	0.339607	0.567704		TG2-IB	5	0.553445	-0.0974592	0.536234	-0.21405	0.128479	-0.469023	-0.245878
TG2-IB	6	3.98948	3.09355	1.62201	1.98182	1.91613	2.09097	2.41765		TG2-IB	6	0.600916	0.490457	0.210055	0.297064	0.282425	0.320347	0.383393
TG2-IB	7	2.09832	1.36928	2.93107	3.27261	2.45041	4.14777	1.25181		TG2-IB	7	0.321872	0.136491	0.467026	0.514894	0.389239	0.617814	0.0975371
TG2-IB	8	1.87366	1.12122	2.25351	1.83194	1.25109	0.378943	1.3075		TG2-IB	8	0.272691	0.0496898	0.352859	0.262912	0.0972897	-0.421426	0.116442
TG2-IB	9	3.51528	1.67698	2.70429	2.22091	1.47232	0.623901	0.890326		TG2-IB	9	0.54596	0.224528	0.432053	0.346532	0.168002	-0.204884	-0.0504511
TG2-IB	10	0.801057	0.934415	2.6594	2.21181	1.94248	0.529131	1.4258		TG2-IB	10	-0.0963366	-0.0294601	0.424783	0.344749	0.288357	-0.276437	0.15406
TG2-IB	11	37.2259	2.40755	3.69666	1.91289	1.2226	0.719766	1.28559		TG2-IB	11	1.57085	0.381576	0.56781	0.28169	0.0872861	-0.142809	0.109102
TG2-IB	12	36.7073	2.89794	5.19918	1.70687	0.861892	0.405918	1.4479		TG2-IB	12	1.56475	0.46209	0.715935	0.232201	-0.0645472	-0.391562	0.160739
TG2-IB	13	24.5449	2.73487	3.59471	0.859389	1.14482	0.256709	0.577334		TG2-IB	13	1.38996	0.436937	0.555664	-0.0658102	0.0587384	-0.590559	-0.238573
TG2-IB	14	75.28	2.28813	1.67297	7.13478	0.770412	1.47485	3.24493		TG2-IB	14	1.87668	0.359481	0.223488	0.853381	-0.113277	0.168749	0.511206
TG2-IB	15	68.0407	4.19332	5.1929	4.01135	2.51394	1.62695	2.51101		TG2-IB	15	1.83277	0.622558	0.71541	0.60329	0.400356	0.211374	0.399848
TG2-IB	16	41.7774	2.88928	4.07419	3.35273	1.33366	1.13922	1.57027		TG2-IB	16	1.62094	0.46079	0.610041	0.525399	0.125045	0.0566069	0.195974
TG2-IB	17	65.5777	0.385399	3.19585	10.0541	1.87076	2.21393	2.82203		TG2-IB	17	1.81676	-0.414089	0.504587	1.00234	0.272018	0.345165	0.450561
TG2-IB	18	45.1771	2.27737	1.85961	1.11764	0.712409	0.582011	1.32402		TG2-IB	18	1.65492	0.357433	0.269422	0.0483027	-0.147271	-0.235069	0.121895
TG2-IB	△Ct Ave	27.8043	1.85116	2.97007	3.29752	1.67017	1.19824	1.6934		TG2-IB	△Ct Ave	27.8043	1.85116	2.97007	3.29752	1.67017	1.19824	1.6934
	△Ct Std	25.6748	1.04503	1.08749	3.53591	1.06767	1.0325	1.16716			△Ct Std	25.6748	1.04503	1.08749	3.53591	1.06767	1.0325	1.16716
	%	0.923412	0.564526	0.366151	1.07229	0.639262	0.861683	0.689239			%	0.923412	0.564526	0.366151	1.07229	0.639262	0.861683	0.689239
